# Supplementary material for: 3,3,6,6,9,9-Hexamethyl-2,3,4,5,6,7,8,9-octa­hydro-1H-xanthene-1,8-dione
Source: Acta Crystallogr Sect E Struct Rep Online. 2009 Jan 8;65(Pt 2):o219. doi: 10.1107/S1600536808042189 (PMC2968391; doi:10.1107/S1600536808042189)
Supplement: Supplementary file 1 [file e-65-0o219-sup1.cif]

##############################################################################
###                                                                        ###
###        Electronic paper (Acta Crystallographica Section E)             ###
###                                                                        ###
##############################################################################
#                                                                            #
# This CIF contains the data in a paper accepted for publication in Acta     #
# Crystallographica Section E. It conforms to the requirements of Notes      #
# for Authors for Section E, and has been peer reviewed under the auspices   #
# of the IUCr Commission on Journals.                                        #
#                                                                            #
# Full details of the Crystallographic Information File format               #
# are given in the paper "The Crystallographic Information File (CIF):       #
# a New Standard Archive File for Crystallography" by S. R. Hall, F. H.      #
# Allen and I. D. Brown [Acta Cryst. (1991), A47, 655-685].                  #
#                                                                            #
# The current version of the core CIF dictionary is obtainable from          #
# ftp://ftp.iucr.org/pub/cif_core.dic. The current version number is 2.4.    #
#                                                                            #
# Software is freely available for graphical display of the structure(s) in  #
# this CIF.  For information consult the CIF home page http://www.iucr.org/  #
# cif/home.html                                                              #
#                                                                            #
# This file may be used for bona fide research purposes within the           #
# scientific community so long as proper attribution is given to the journal # 
# article from which it was obtained.                                        #
#                                                                            #
##############################################################################
                                             
data_global
_audit_creation_method     SHELXL-97
_journal_date_recd_electronic     2008-11-03
_journal_date_accepted     2008-12-11
_journal_name_full     'Acta Crystallographica, Section E'
_journal_year     2009
_journal_volume     65
_journal_issue      2
_journal_page_first     o219
_journal_page_last     o219
_journal_paper_category     QO
_journal_coeditor_code     ZL2156
_publ_contact_author_name     'Yu-lin Zhu'
_publ_contact_author_address
;
School of Chemistry and Environment
South China Normal University
Guangzhou 510006
People's Republic of China
;
_publ_contact_author_email     yulinzhu2002@yahoo.com.cn
_publ_contact_author_fax     ?
_publ_contact_author_phone     '(+8620) 39310258'
_publ_section_title
;
3,3,6,6,9,9-Hexamethyl-2,3,4,5,6,7,8,9-octahydro-1<i>H</i>-xanthene-1,8-dione
;
loop_
    _publ_author_name
    _publ_author_address
    'Xiaofen Xie'
;
School of Chemistry and Environment
South China Normal University
Guangzhou 510006
People's Republic of China
;
    'Yuying Zhang'
;
School of Chemistry and Environment
South China Normal University
Guangzhou 510006
People's Republic of China
;
    'Jiefeng Liang'
;
School of Chemistry and Environment
South China Normal University
Guangzhou 510006
People's Republic of China
;
    'Yulin Zhu'
;
School of Chemistry and Environment
South China Normal University
Guangzhou 510006
People's Republic of China
;
data_I
_audit_creation_method     SHELXL-97
_chemical_name_systematic
;
3,3,6,6,9,9-Hexamethyl-2,3,4,5,6,7,8,9-octahydro-1<i>H</i>-xanthene-1,8-dione
;
_chemical_name_common     ?
_chemical_formula_moiety     'C19 H26 O3'
_chemical_formula_sum     'C19 H26 O3'
_chemical_formula_iupac     'C19 H26 O3'
_chemical_formula_weight     302.40
_chemical_melting_point     ?
_symmetry_cell_setting     monoclinic
_symmetry_space_group_name_H-M     'P 21/c'
_symmetry_space_group_name_Hall     '-P 2ybc'
loop_
    _symmetry_equiv_pos_as_xyz
    'x, y, z'
    '-x, y+1/2, -z+1/2'
    '-x, -y, -z'
    'x, -y-1/2, z-1/2'
_cell_length_a     12.1688(19)
_cell_length_b     11.7055(18)
_cell_length_c     24.365(4)
_cell_angle_alpha     90.00
_cell_angle_beta     103.595(2)
_cell_angle_gamma     90.00
_cell_volume     3373.4(9)
_cell_formula_units_Z     8
_cell_measurement_reflns_used     3174
_cell_measurement_theta_min     2.46
_cell_measurement_theta_max     21.93
_cell_measurement_temperature     298(2)
_exptl_crystal_description     block
_exptl_crystal_colour     colourless
_exptl_crystal_size_max     0.30
_exptl_crystal_size_mid     0.20
_exptl_crystal_size_min     0.15
_exptl_crystal_density_diffrn     1.191
_exptl_crystal_density_meas     ?
_exptl_crystal_density_method     'not measured'
_exptl_crystal_F_000     1312.0
_exptl_absorpt_coefficient_mu     0.079
_exptl_absorpt_correction_type     'multi-scan'
_exptl_absorpt_process_details     '(SADABS; Sheldrick, 2004)'
_exptl_absorpt_correction_T_min     0.970
_exptl_absorpt_correction_T_max     0.981
_exptl_special_details
;
;
_diffrn_ambient_temperature     298(2)
_diffrn_radiation_type     MoK\a
_diffrn_radiation_wavelength     0.71073
_diffrn_radiation_source     'fine-focus sealed tube'
_diffrn_radiation_monochromator     graphite
_diffrn_measurement_device_type     'Bruker APEXII area-detector'
_diffrn_measurement_method     '\f and \w'
_diffrn_detector_area_resol_mean     ?
_diffrn_reflns_number     20408
_diffrn_reflns_av_R_equivalents     0.0423
_diffrn_reflns_av_sigmaI/netI     0.0573
_diffrn_reflns_theta_min     1.72
_diffrn_reflns_theta_max     27.89
_diffrn_reflns_theta_full     27.89
_diffrn_measured_fraction_theta_max     0.975
_diffrn_measured_fraction_theta_full     0.975
_diffrn_reflns_limit_h_min     -15
_diffrn_reflns_limit_h_max     16
_diffrn_reflns_limit_k_min     -15
_diffrn_reflns_limit_k_max     15
_diffrn_reflns_limit_l_min     -28
_diffrn_reflns_limit_l_max     32
_diffrn_standards_number     0
_diffrn_standards_interval_count     0
_diffrn_standards_interval_time     0
_diffrn_standards_decay_%     0
_refine_special_details
;
Refinement of <i>F</i>^2^ against ALL reflections. The weighted <i>R</i>-factor
<i>wR</i> and goodness of fit <i>S</i> are based on <i>F</i>^2^, conventional
<i>R</i>-factors <i>R</i> are based on <i>F</i>, with <i>F</i> set to zero for
negative <i>F</i>^2^. The threshold expression of <i>F</i>^2^ >
\s(<i>F</i>^2^) is used only for calculating <i>R</i>-factors(gt) <i>etc</i>.
and is not relevant to the choice of reflections for refinement.
<i>R</i>-factors based on <i>F</i>^2^ are statistically about twice as large
as those based on <i>F</i>, and <i>R</i>- factors based on ALL data will be
even larger.
;
_reflns_number_total     7856
_reflns_number_gt     4312
_reflns_threshold_expression     I>2\s(I)
_refine_ls_structure_factor_coef     Fsqd
_refine_ls_matrix_type     full
_refine_ls_R_factor_all     0.1147
_refine_ls_R_factor_gt     0.0583
_refine_ls_wR_factor_gt     0.1418
_refine_ls_wR_factor_ref     0.1645
_refine_ls_goodness_of_fit_ref     1.054
_refine_ls_restrained_S_all     1.054
_refine_ls_number_reflns     7856
_refine_ls_number_parameters     410
_refine_ls_number_restraints     0
_refine_ls_hydrogen_treatment     constr
_refine_ls_weighting_scheme     calc
_refine_ls_weighting_details
         'calc w=1/[\s^2^(Fo^2^)+(0.0568P)^2^+0.7487P] where P=(Fo^2^+2Fc^2^)/3'
_atom_sites_solution_hydrogens     geom
_atom_sites_solution_primary     direct
_atom_sites_solution_secondary     difmap
_refine_ls_shift/su_max     0.000
_refine_ls_shift/su_mean     0.000
_refine_diff_density_max     0.219
_refine_diff_density_min     -0.164
_refine_ls_extinction_method     'SHELXL97 (Sheldrick, 2008)'
_refine_ls_extinction_coef     0.0012(4)
_refine_ls_extinction_expression
                                  'Fc^*^=kFc[1+0.001xFc^2^\l^3^/sin(2\q)]^-1/4^'
loop_
    _atom_type_symbol
    _atom_type_description
    _atom_type_scat_dispersion_real
    _atom_type_scat_dispersion_imag
    _atom_type_scat_source
    'C' 'C' 0.0033 0.0016
                         'International Tables Vol C Tables 4.2.6.8 and 6.1.1.4'
    'H' 'H' 0.0000 0.0000
                         'International Tables Vol C Tables 4.2.6.8 and 6.1.1.4'
    'N' 'N' 0.0061 0.0033
                         'International Tables Vol C Tables 4.2.6.8 and 6.1.1.4'
    'O' 'O' 0.0106 0.0060
                         'International Tables Vol C Tables 4.2.6.8 and 6.1.1.4'
_computing_data_collection     'APEX2 (Bruker, 2004)'
_computing_cell_refinement     'SAINT (Bruker, 2004)'
_computing_data_reduction     'SAINT (Bruker, 2004)'
_computing_structure_solution     'SHELXS97 (Sheldrick, 2008)'
_computing_structure_refinement     'SHELXL97 (Sheldrick, 2008)'
_computing_molecular_graphics     'XP in SHELXTL (Sheldrick, 2008)'
_computing_publication_material     'SHELXTL (Sheldrick, 2008)'
loop_
    _atom_site_type_symbol
    _atom_site_label
    _atom_site_fract_x
    _atom_site_fract_y
    _atom_site_fract_z
    _atom_site_U_iso_or_equiv
    _atom_site_adp_type
    _atom_site_calc_flag
    _atom_site_refinement_flags
    _atom_site_occupancy
    _atom_site_disorder_assembly
    _atom_site_disorder_group
    C C1 0.46830(19) 0.7292(2) 0.14266(11) 0.0522(6) Uani d . 1 . .
    C C2 0.4840(2) 0.8027(2) 0.09431(11) 0.0595(7) Uani d . 1 . .
    H H2A 0.4396 0.8718 0.0935 0.071 Uiso calc R 1 . .
    H H2B 0.4545 0.7621 0.0593 0.071 Uiso calc R 1 . .
    C C3 0.60593(19) 0.83619(19) 0.09702(9) 0.0467(6) Uani d . 1 . .
    C C4 0.64836(19) 0.89530(18) 0.15383(9) 0.0435(5) Uani d . 1 . .
    H H4A 0.7297 0.9045 0.1609 0.052 Uiso calc R 1 . .
    H H4B 0.6151 0.9709 0.1521 0.052 Uiso calc R 1 . .
    C C5 0.76147(19) 0.8708(2) 0.34933(9) 0.0458(5) Uani d . 1 . .
    H H5A 0.7522 0.9529 0.3454 0.055 Uiso calc R 1 . .
    H H5B 0.8388 0.8527 0.3483 0.055 Uiso calc R 1 . .
    C C6 0.74147(19) 0.8344(2) 0.40666(9) 0.0457(5) Uani d . 1 . .
    C C7 0.7276(2) 0.7050(2) 0.40465(10) 0.0546(6) Uani d . 1 . .
    H H7A 0.7977 0.6705 0.4006 0.066 Uiso calc R 1 . .
    H H7B 0.7135 0.6790 0.4402 0.066 Uiso calc R 1 . .
    C C8 0.6324(2) 0.6646(2) 0.35692(11) 0.0514(6) Uani d . 1 . .
    C C9 0.53208(17) 0.67934(18) 0.25027(10) 0.0428(5) Uani d . 1 . .
    C C10 0.54395(17) 0.74911(18) 0.19899(9) 0.0408(5) Uani d . 1 . .
    C C11 0.62087(17) 0.83152(17) 0.20159(9) 0.0369(5) Uani d . 1 . .
    C C12 0.68309(17) 0.81411(18) 0.30053(9) 0.0379(5) Uani d . 1 . .
    C C13 0.61809(17) 0.72250(17) 0.30206(9) 0.0404(5) Uani d . 1 . .
    C C14 0.41224(19) 0.6936(2) 0.26027(12) 0.0615(7) Uani d . 1 . .
    H H14A 0.3957 0.7734 0.2626 0.092 Uiso calc R 1 . .
    H H14B 0.4084 0.6566 0.2949 0.092 Uiso calc R 1 . .
    H H14C 0.3580 0.6597 0.2295 0.092 Uiso calc R 1 . .
    C C15 0.5559(2) 0.55184(19) 0.23925(12) 0.0607(7) Uani d . 1 . .
    H H15A 0.5040 0.5265 0.2054 0.091 Uiso calc R 1 . .
    H H15B 0.5463 0.5063 0.2706 0.091 Uiso calc R 1 . .
    H H15C 0.6320 0.5440 0.2350 0.091 Uiso calc R 1 . .
    C C16 0.8430(2) 0.8683(2) 0.45361(10) 0.0656(7) Uani d . 1 . .
    H H16A 0.8306 0.8446 0.4894 0.098 Uiso calc R 1 . .
    H H16B 0.8525 0.9497 0.4536 0.098 Uiso calc R 1 . .
    H H16C 0.9098 0.8320 0.4474 0.098 Uiso calc R 1 . .
    C C17 0.6351(2) 0.8909(2) 0.41695(10) 0.0584(7) Uani d . 1 . .
    H H17A 0.5718 0.8723 0.3865 0.088 Uiso calc R 1 . .
    H H17B 0.6453 0.9723 0.4189 0.088 Uiso calc R 1 . .
    H H17C 0.6213 0.8637 0.4519 0.088 Uiso calc R 1 . .
    C C18 0.6127(2) 0.9184(2) 0.04973(10) 0.0707(8) Uani d . 1 . .
    H H18A 0.5837 0.8820 0.0140 0.106 Uiso calc R 1 . .
    H H18B 0.6900 0.9400 0.0529 0.106 Uiso calc R 1 . .
    H H18C 0.5686 0.9853 0.0525 0.106 Uiso calc R 1 . .
    C C19 0.6760(2) 0.7294(2) 0.09236(11) 0.0636(7) Uani d . 1 . .
    H H19A 0.6739 0.6784 0.1229 0.095 Uiso calc R 1 . .
    H H19B 0.7528 0.7512 0.0941 0.095 Uiso calc R 1 . .
    H H19C 0.6452 0.6918 0.0571 0.095 Uiso calc R 1 . .
    C C20 0.0368(2) 0.67067(19) 0.14075(11) 0.0510(6) Uani d . 1 . .
    C C21 0.0876(2) 0.7132(2) 0.09394(10) 0.0540(6) Uani d . 1 . .
    H H21A 0.0415 0.6872 0.0581 0.065 Uiso calc R 1 . .
    H H21B 0.1624 0.6804 0.0984 0.065 Uiso calc R 1 . .
    C C22 0.0969(2) 0.84297(19) 0.09278(9) 0.0479(6) Uani d . 1 . .
    C C23 0.16921(19) 0.87919(19) 0.15058(9) 0.0465(6) Uani d . 1 . .
    H H23A 0.2480 0.8635 0.1518 0.056 Uiso calc R 1 . .
    H H23B 0.1614 0.9609 0.1550 0.056 Uiso calc R 1 . .
    C C24 0.23595(19) 0.89884(18) 0.34621(9) 0.0430(5) Uani d . 1 . .
    H H24A 0.2042 0.9745 0.3475 0.052 Uiso calc R 1 . .
    H H24B 0.3116 0.9077 0.3404 0.052 Uiso calc R 1 . .
    C C25 0.24293(19) 0.83916(18) 0.40265(9) 0.0446(5) Uani d . 1 . .
    C C26 0.1227(2) 0.8058(2) 0.40333(10) 0.0545(6) Uani d . 1 . .
    H H26A 0.1236 0.7665 0.4385 0.065 Uiso calc R 1 . .
    H H26B 0.0782 0.8748 0.4026 0.065 Uiso calc R 1 . .
    C C27 0.06587(19) 0.7305(2) 0.35496(10) 0.0488(6) Uani d . 1 . .
    C C28 0.03382(17) 0.68151(17) 0.24750(10) 0.0422(5) Uani d . 1 . .
    C C29 0.07195(17) 0.72731(17) 0.19632(9) 0.0406(5) Uani d . 1 . .
    C C30 0.13723(17) 0.81928(17) 0.19853(9) 0.0383(5) Uani d . 1 . .
    C C31 0.16534(17) 0.83464(17) 0.29759(9) 0.0360(5) Uani d . 1 . .
    C C32 0.09154(17) 0.75143(17) 0.29926(9) 0.0394(5) Uani d . 1 . .
    C C33 -0.09545(18) 0.6935(2) 0.23688(11) 0.0588(7) Uani d . 1 . .
    H H33A -0.1209 0.6584 0.2673 0.088 Uiso calc R 1 . .
    H H33B -0.1306 0.6566 0.2020 0.088 Uiso calc R 1 . .
    H H33C -0.1154 0.7730 0.2347 0.088 Uiso calc R 1 . .
    C C34 0.0699(2) 0.55488(18) 0.25848(11) 0.0587(7) Uani d . 1 . .
    H H34A 0.1502 0.5485 0.2630 0.088 Uiso calc R 1 . .
    H H34B 0.0320 0.5090 0.2270 0.088 Uiso calc R 1 . .
    H H34C 0.0499 0.5287 0.2922 0.088 Uiso calc R 1 . .
    C C35 0.2903(3) 0.9214(2) 0.45098(10) 0.0679(8) Uani d . 1 . .
    H H35A 0.2427 0.9877 0.4476 0.102 Uiso calc R 1 . .
    H H35B 0.3653 0.9442 0.4493 0.102 Uiso calc R 1 . .
    H H35C 0.2928 0.8842 0.4864 0.102 Uiso calc R 1 . .
    C C36 0.3184(2) 0.7331(2) 0.40887(11) 0.0617(7) Uani d . 1 . .
    H H36A 0.3189 0.6961 0.4441 0.093 Uiso calc R 1 . .
    H H36B 0.3939 0.7554 0.4081 0.093 Uiso calc R 1 . .
    H H36C 0.2895 0.6814 0.3783 0.093 Uiso calc R 1 . .
    C C37 0.1548(3) 0.8809(3) 0.04655(10) 0.0747(9) Uani d . 1 . .
    H H37A 0.2246 0.8400 0.0504 0.112 Uiso calc R 1 . .
    H H37B 0.1700 0.9614 0.0500 0.112 Uiso calc R 1 . .
    H H37C 0.1063 0.8651 0.0102 0.112 Uiso calc R 1 . .
    C C38 -0.0209(2) 0.8958(2) 0.08221(11) 0.0671(8) Uani d . 1 . .
    H H38A -0.0663 0.8680 0.0471 0.101 Uiso calc R 1 . .
    H H38B -0.0150 0.9775 0.0805 0.101 Uiso calc R 1 . .
    H H38C -0.0555 0.8753 0.1124 0.101 Uiso calc R 1 . .
    O O1 0.68792(12) 0.86994(12) 0.25180(6) 0.0404(4) Uani d . 1 . .
    O O2 0.57242(17) 0.58530(16) 0.36467(8) 0.0799(6) Uani d . 1 . .
    O O3 0.39140(15) 0.65934(16) 0.13512(8) 0.0762(6) Uani d . 1 . .
    O O4 0.18654(12) 0.87463(11) 0.24804(6) 0.0397(3) Uani d . 1 . .
    O O5 -0.00287(15) 0.65889(16) 0.36175(8) 0.0731(6) Uani d . 1 . .
    O O6 -0.02878(17) 0.58965(16) 0.13253(8) 0.0789(6) Uani d . 1 . .
loop_
    _atom_site_aniso_label
    _atom_site_aniso_U_11
    _atom_site_aniso_U_22
    _atom_site_aniso_U_33
    _atom_site_aniso_U_12
    _atom_site_aniso_U_13
    _atom_site_aniso_U_23
    C1 0.0433(13) 0.0515(14) 0.0581(16) 0.0010(11) 0.0050(12) -0.0166(12)
    C2 0.0574(16) 0.0614(16) 0.0499(15) 0.0057(12) -0.0073(12) -0.0104(13)
    C3 0.0528(14) 0.0484(13) 0.0344(12) 0.0088(11) 0.0015(10) -0.0056(10)
    C4 0.0479(13) 0.0440(13) 0.0369(12) -0.0008(10) 0.0066(10) -0.0031(10)
    C5 0.0502(13) 0.0510(13) 0.0354(12) -0.0079(11) 0.0082(10) -0.0010(10)
    C6 0.0504(13) 0.0521(14) 0.0348(12) 0.0028(11) 0.0104(10) 0.0053(10)
    C7 0.0612(15) 0.0549(15) 0.0500(15) 0.0085(12) 0.0176(12) 0.0129(12)
    C8 0.0574(15) 0.0407(13) 0.0609(16) 0.0021(11) 0.0235(13) 0.0060(12)
    C9 0.0393(12) 0.0371(11) 0.0535(14) -0.0044(9) 0.0140(11) -0.0071(10)
    C10 0.0368(11) 0.0378(12) 0.0467(14) -0.0008(9) 0.0078(10) -0.0111(10)
    C11 0.0353(11) 0.0389(11) 0.0351(12) 0.0021(9) 0.0053(9) -0.0082(9)
    C12 0.0418(12) 0.0390(12) 0.0350(12) 0.0011(9) 0.0136(9) -0.0007(9)
    C13 0.0422(12) 0.0349(11) 0.0468(14) 0.0015(9) 0.0157(10) 0.0002(10)
    C14 0.0454(14) 0.0652(17) 0.0780(19) -0.0044(12) 0.0229(13) -0.0024(14)
    C15 0.0700(17) 0.0360(13) 0.0767(19) -0.0017(12) 0.0187(14) -0.0094(13)
    C16 0.0697(18) 0.086(2) 0.0382(14) -0.0047(15) 0.0060(13) 0.0042(14)
    C17 0.0675(17) 0.0632(17) 0.0479(15) 0.0094(13) 0.0202(13) -0.0003(12)
    C18 0.090(2) 0.080(2) 0.0361(15) 0.0091(16) 0.0020(14) 0.0058(14)
    C19 0.0747(18) 0.0656(17) 0.0505(16) 0.0179(14) 0.0149(14) -0.0094(13)
    C20 0.0508(14) 0.0369(12) 0.0601(16) -0.0020(11) 0.0028(12) -0.0080(11)
    C21 0.0586(15) 0.0504(14) 0.0481(15) 0.0023(12) 0.0026(12) -0.0144(12)
    C22 0.0593(15) 0.0455(13) 0.0347(13) -0.0023(11) 0.0028(11) -0.0064(10)
    C23 0.0540(14) 0.0470(13) 0.0367(13) -0.0097(11) 0.0071(11) -0.0031(10)
    C24 0.0509(13) 0.0408(12) 0.0376(12) -0.0035(10) 0.0108(10) 0.0011(10)
    C25 0.0578(14) 0.0406(12) 0.0355(12) 0.0040(10) 0.0110(11) 0.0043(10)
    C26 0.0688(16) 0.0521(15) 0.0492(15) 0.0086(12) 0.0272(13) 0.0120(12)
    C27 0.0480(13) 0.0439(13) 0.0578(16) 0.0043(11) 0.0189(12) 0.0135(12)
    C28 0.0379(12) 0.0334(11) 0.0535(14) -0.0015(9) 0.0073(10) 0.0046(10)
    C29 0.0368(11) 0.0338(11) 0.0483(14) 0.0000(9) 0.0043(10) -0.0015(10)
    C30 0.0384(11) 0.0366(11) 0.0377(12) -0.0017(9) 0.0044(9) -0.0024(10)
    C31 0.0394(11) 0.0342(11) 0.0353(12) 0.0035(9) 0.0106(9) 0.0040(9)
    C32 0.0361(11) 0.0345(11) 0.0484(14) 0.0035(9) 0.0115(10) 0.0072(10)
    C33 0.0401(13) 0.0623(16) 0.0722(18) -0.0040(11) 0.0093(12) 0.0045(14)
    C34 0.0663(16) 0.0340(12) 0.0734(18) 0.0012(11) 0.0113(14) 0.0067(12)
    C35 0.102(2) 0.0620(17) 0.0390(15) -0.0051(15) 0.0151(14) -0.0038(13)
    C36 0.0672(17) 0.0568(16) 0.0556(17) 0.0152(13) 0.0033(13) 0.0064(13)
    C37 0.106(2) 0.080(2) 0.0388(15) -0.0223(17) 0.0170(15) -0.0121(14)
    C38 0.0777(19) 0.0567(16) 0.0566(17) 0.0112(14) -0.0052(14) -0.0057(13)
    O1 0.0464(8) 0.0427(8) 0.0314(8) -0.0093(7) 0.0077(7) -0.0036(7)
    O2 0.0988(15) 0.0631(12) 0.0806(14) -0.0254(11) 0.0266(12) 0.0180(10)
    O3 0.0629(12) 0.0746(13) 0.0823(14) -0.0251(10) -0.0007(10) -0.0200(11)
    O4 0.0473(8) 0.0386(8) 0.0323(8) -0.0099(6) 0.0074(7) -0.0015(7)
    O5 0.0756(13) 0.0690(12) 0.0833(14) -0.0177(10) 0.0358(11) 0.0164(10)
    O6 0.0907(14) 0.0615(12) 0.0799(14) -0.0332(11) 0.0106(11) -0.0219(10)
_geom_special_details
;
All e.s.d.'s (except the e.s.d. in the dihedral angle between two l.s. planes)
are estimated using the full covariance matrix. The cell e.s.d.'s are taken
into account individually in the estimation of e.s.d.'s in distances, angles
and torsion angles; correlations between e.s.d.'s in cell parameters are only
used when they are defined by crystal symmetry. An approximate (isotropic)
treatment of cell e.s.d.'s is used for estimating e.s.d.'s involving l.s.
planes.
;
loop_
    _geom_bond_atom_site_label_1
    _geom_bond_atom_site_label_2
    _geom_bond_site_symmetry_2
    _geom_bond_distance
    _geom_bond_publ_flag
    C1 O3 . 1.224(3) ?
    C1 C10 . 1.480(3) ?
    C1 C2 . 1.507(4) ?
    C2 C3 . 1.521(3) ?
    C2 H2A . 0.9700 ?
    C2 H2B . 0.9700 ?
    C3 C18 . 1.518(3) ?
    C3 C4 . 1.525(3) ?
    C3 C19 . 1.532(3) ?
    C4 C11 . 1.485(3) ?
    C4 H4A . 0.9700 ?
    C4 H4B . 0.9700 ?
    C5 C12 . 1.493(3) ?
    C5 C6 . 1.533(3) ?
    C5 H5A . 0.9700 ?
    C5 H5B . 0.9700 ?
    C6 C7 . 1.524(3) ?
    C6 C17 . 1.526(3) ?
    C6 C16 . 1.526(3) ?
    C7 C8 . 1.511(3) ?
    C7 H7A . 0.9700 ?
    C7 H7B . 0.9700 ?
    C8 O2 . 1.223(3) ?
    C8 C13 . 1.472(3) ?
    C9 C13 . 1.524(3) ?
    C9 C10 . 1.528(3) ?
    C9 C14 . 1.543(3) ?
    C9 C15 . 1.556(3) ?
    C10 C11 . 1.335(3) ?
    C11 O1 . 1.377(2) ?
    C12 C13 . 1.338(3) ?
    C12 O1 . 1.369(2) ?
    C14 H14A . 0.9600 ?
    C14 H14B . 0.9600 ?
    C14 H14C . 0.9600 ?
    C15 H15A . 0.9600 ?
    C15 H15B . 0.9600 ?
    C15 H15C . 0.9600 ?
    C16 H16A . 0.9600 ?
    C16 H16B . 0.9600 ?
    C16 H16C . 0.9600 ?
    C17 H17A . 0.9600 ?
    C17 H17B . 0.9600 ?
    C17 H17C . 0.9600 ?
    C18 H18A . 0.9600 ?
    C18 H18B . 0.9600 ?
    C18 H18C . 0.9600 ?
    C19 H19A . 0.9600 ?
    C19 H19B . 0.9600 ?
    C19 H19C . 0.9600 ?
    C20 O6 . 1.226(3) ?
    C20 C29 . 1.478(3) ?
    C20 C21 . 1.504(3) ?
    C21 C22 . 1.524(3) ?
    C21 H21A . 0.9700 ?
    C21 H21B . 0.9700 ?
    C22 C37 . 1.528(3) ?
    C22 C38 . 1.527(3) ?
    C22 C23 . 1.535(3) ?
    C23 C30 . 1.491(3) ?
    C23 H23A . 0.9700 ?
    C23 H23B . 0.9700 ?
    C24 C31 . 1.493(3) ?
    C24 C25 . 1.527(3) ?
    C24 H24A . 0.9700 ?
    C24 H24B . 0.9700 ?
    C25 C26 . 1.518(3) ?
    C25 C35 . 1.526(3) ?
    C25 C36 . 1.530(3) ?
    C26 C27 . 1.504(3) ?
    C26 H26A . 0.9700 ?
    C26 H26B . 0.9700 ?
    C27 O5 . 1.223(3) ?
    C27 C32 . 1.483(3) ?
    C28 C29 . 1.526(3) ?
    C28 C32 . 1.529(3) ?
    C28 C33 . 1.539(3) ?
    C28 C34 . 1.551(3) ?
    C29 C30 . 1.332(3) ?
    C30 O4 . 1.376(2) ?
    C31 C32 . 1.332(3) ?
    C31 O4 . 1.375(2) ?
    C33 H33A . 0.9600 ?
    C33 H33B . 0.9600 ?
    C33 H33C . 0.9600 ?
    C34 H34A . 0.9600 ?
    C34 H34B . 0.9600 ?
    C34 H34C . 0.9600 ?
    C35 H35A . 0.9600 ?
    C35 H35B . 0.9600 ?
    C35 H35C . 0.9600 ?
    C36 H36A . 0.9600 ?
    C36 H36B . 0.9600 ?
    C36 H36C . 0.9600 ?
    C37 H37A . 0.9600 ?
    C37 H37B . 0.9600 ?
    C37 H37C . 0.9600 ?
    C38 H38A . 0.9600 ?
    C38 H38B . 0.9600 ?
    C38 H38C . 0.9600 ?
loop_
    _geom_angle_atom_site_label_1
    _geom_angle_atom_site_label_2
    _geom_angle_atom_site_label_3
    _geom_angle_site_symmetry_1
    _geom_angle_site_symmetry_3
    _geom_angle
    _geom_angle_publ_flag
    O3 C1 C10 . . 122.1(2) ?
    O3 C1 C2 . . 119.8(2) ?
    C10 C1 C2 . . 118.0(2) ?
    C1 C2 C3 . . 114.49(19) ?
    C1 C2 H2A . . 108.6 ?
    C3 C2 H2A . . 108.6 ?
    C1 C2 H2B . . 108.6 ?
    C3 C2 H2B . . 108.6 ?
    H2A C2 H2B . . 107.6 ?
    C18 C3 C4 . . 109.5(2) ?
    C18 C3 C2 . . 110.9(2) ?
    C4 C3 C2 . . 105.95(19) ?
    C18 C3 C19 . . 109.3(2) ?
    C4 C3 C19 . . 111.21(19) ?
    C2 C3 C19 . . 110.0(2) ?
    C11 C4 C3 . . 113.11(18) ?
    C11 C4 H4A . . 109.0 ?
    C3 C4 H4A . . 109.0 ?
    C11 C4 H4B . . 109.0 ?
    C3 C4 H4B . . 109.0 ?
    H4A C4 H4B . . 107.8 ?
    C12 C5 C6 . . 113.17(18) ?
    C12 C5 H5A . . 108.9 ?
    C6 C5 H5A . . 108.9 ?
    C12 C5 H5B . . 108.9 ?
    C6 C5 H5B . . 108.9 ?
    H5A C5 H5B . . 107.8 ?
    C7 C6 C17 . . 110.1(2) ?
    C7 C6 C5 . . 106.66(19) ?
    C17 C6 C5 . . 110.60(19) ?
    C7 C6 C16 . . 110.3(2) ?
    C17 C6 C16 . . 109.4(2) ?
    C5 C6 C16 . . 109.68(19) ?
    C8 C7 C6 . . 113.27(19) ?
    C8 C7 H7A . . 108.9 ?
    C6 C7 H7A . . 108.9 ?
    C8 C7 H7B . . 108.9 ?
    C6 C7 H7B . . 108.9 ?
    H7A C7 H7B . . 107.7 ?
    O2 C8 C13 . . 122.8(2) ?
    O2 C8 C7 . . 119.8(2) ?
    C13 C8 C7 . . 117.4(2) ?
    C13 C9 C10 . . 108.75(17) ?
    C13 C9 C14 . . 108.91(19) ?
    C10 C9 C14 . . 110.23(19) ?
    C13 C9 C15 . . 109.97(19) ?
    C10 C9 C15 . . 108.33(19) ?
    C14 C9 C15 . . 110.63(18) ?
    C11 C10 C1 . . 115.7(2) ?
    C11 C10 C9 . . 123.2(2) ?
    C1 C10 C9 . . 121.10(19) ?
    C10 C11 O1 . . 122.7(2) ?
    C10 C11 C4 . . 127.6(2) ?
    O1 C11 C4 . . 109.66(17) ?
    C13 C12 O1 . . 123.57(19) ?
    C13 C12 C5 . . 127.2(2) ?
    O1 C12 C5 . . 109.20(17) ?
    C12 C13 C8 . . 116.7(2) ?
    C12 C13 C9 . . 122.6(2) ?
    C8 C13 C9 . . 120.74(19) ?
    C9 C14 H14A . . 109.5 ?
    C9 C14 H14B . . 109.5 ?
    H14A C14 H14B . . 109.5 ?
    C9 C14 H14C . . 109.5 ?
    H14A C14 H14C . . 109.5 ?
    H14B C14 H14C . . 109.5 ?
    C9 C15 H15A . . 109.5 ?
    C9 C15 H15B . . 109.5 ?
    H15A C15 H15B . . 109.5 ?
    C9 C15 H15C . . 109.5 ?
    H15A C15 H15C . . 109.5 ?
    H15B C15 H15C . . 109.5 ?
    C6 C16 H16A . . 109.5 ?
    C6 C16 H16B . . 109.5 ?
    H16A C16 H16B . . 109.5 ?
    C6 C16 H16C . . 109.5 ?
    H16A C16 H16C . . 109.5 ?
    H16B C16 H16C . . 109.5 ?
    C6 C17 H17A . . 109.5 ?
    C6 C17 H17B . . 109.5 ?
    H17A C17 H17B . . 109.5 ?
    C6 C17 H17C . . 109.5 ?
    H17A C17 H17C . . 109.5 ?
    H17B C17 H17C . . 109.5 ?
    C3 C18 H18A . . 109.5 ?
    C3 C18 H18B . . 109.5 ?
    H18A C18 H18B . . 109.5 ?
    C3 C18 H18C . . 109.5 ?
    H18A C18 H18C . . 109.5 ?
    H18B C18 H18C . . 109.5 ?
    C3 C19 H19A . . 109.5 ?
    C3 C19 H19B . . 109.5 ?
    H19A C19 H19B . . 109.5 ?
    C3 C19 H19C . . 109.5 ?
    H19A C19 H19C . . 109.5 ?
    H19B C19 H19C . . 109.5 ?
    O6 C20 C29 . . 122.3(2) ?
    O6 C20 C21 . . 120.0(2) ?
    C29 C20 C21 . . 117.68(19) ?
    C20 C21 C22 . . 112.91(19) ?
    C20 C21 H21A . . 109.0 ?
    C22 C21 H21A . . 109.0 ?
    C20 C21 H21B . . 109.0 ?
    C22 C21 H21B . . 109.0 ?
    H21A C21 H21B . . 107.8 ?
    C21 C22 C37 . . 110.6(2) ?
    C21 C22 C38 . . 109.7(2) ?
    C37 C22 C38 . . 109.6(2) ?
    C21 C22 C23 . . 106.69(18) ?
    C37 C22 C23 . . 109.4(2) ?
    C38 C22 C23 . . 110.8(2) ?
    C30 C23 C22 . . 112.98(18) ?
    C30 C23 H23A . . 109.0 ?
    C22 C23 H23A . . 109.0 ?
    C30 C23 H23B . . 109.0 ?
    C22 C23 H23B . . 109.0 ?
    H23A C23 H23B . . 107.8 ?
    C31 C24 C25 . . 112.59(18) ?
    C31 C24 H24A . . 109.1 ?
    C25 C24 H24A . . 109.1 ?
    C31 C24 H24B . . 109.1 ?
    C25 C24 H24B . . 109.1 ?
    H24A C24 H24B . . 107.8 ?
    C26 C25 C35 . . 110.2(2) ?
    C26 C25 C24 . . 106.12(18) ?
    C35 C25 C24 . . 109.70(19) ?
    C26 C25 C36 . . 110.35(19) ?
    C35 C25 C36 . . 109.1(2) ?
    C24 C25 C36 . . 111.43(19) ?
    C27 C26 C25 . . 114.16(19) ?
    C27 C26 H26A . . 108.7 ?
    C25 C26 H26A . . 108.7 ?
    C27 C26 H26B . . 108.7 ?
    C25 C26 H26B . . 108.7 ?
    H26A C26 H26B . . 107.6 ?
    O5 C27 C32 . . 122.4(2) ?
    O5 C27 C26 . . 120.0(2) ?
    C32 C27 C26 . . 117.6(2) ?
    C29 C28 C32 . . 108.48(17) ?
    C29 C28 C33 . . 108.99(18) ?
    C32 C28 C33 . . 110.06(18) ?
    C29 C28 C34 . . 110.38(19) ?
    C32 C28 C34 . . 108.23(18) ?
    C33 C28 C34 . . 110.68(18) ?
    C30 C29 C20 . . 116.2(2) ?
    C30 C29 C28 . . 123.0(2) ?
    C20 C29 C28 . . 120.87(18) ?
    C29 C30 O4 . . 123.3(2) ?
    C29 C30 C23 . . 127.7(2) ?
    O4 C30 C23 . . 108.98(17) ?
    C32 C31 O4 . . 122.88(19) ?
    C32 C31 C24 . . 127.6(2) ?
    O4 C31 C24 . . 109.50(17) ?
    C31 C32 C27 . . 115.9(2) ?
    C31 C32 C28 . . 123.3(2) ?
    C27 C32 C28 . . 120.78(18) ?
    C28 C33 H33A . . 109.5 ?
    C28 C33 H33B . . 109.5 ?
    H33A C33 H33B . . 109.5 ?
    C28 C33 H33C . . 109.5 ?
    H33A C33 H33C . . 109.5 ?
    H33B C33 H33C . . 109.5 ?
    C28 C34 H34A . . 109.5 ?
    C28 C34 H34B . . 109.5 ?
    H34A C34 H34B . . 109.5 ?
    C28 C34 H34C . . 109.5 ?
    H34A C34 H34C . . 109.5 ?
    H34B C34 H34C . . 109.5 ?
    C25 C35 H35A . . 109.5 ?
    C25 C35 H35B . . 109.5 ?
    H35A C35 H35B . . 109.5 ?
    C25 C35 H35C . . 109.5 ?
    H35A C35 H35C . . 109.5 ?
    H35B C35 H35C . . 109.5 ?
    C25 C36 H36A . . 109.5 ?
    C25 C36 H36B . . 109.5 ?
    H36A C36 H36B . . 109.5 ?
    C25 C36 H36C . . 109.5 ?
    H36A C36 H36C . . 109.5 ?
    H36B C36 H36C . . 109.5 ?
    C22 C37 H37A . . 109.5 ?
    C22 C37 H37B . . 109.5 ?
    H37A C37 H37B . . 109.5 ?
    C22 C37 H37C . . 109.5 ?
    H37A C37 H37C . . 109.5 ?
    H37B C37 H37C . . 109.5 ?
    C22 C38 H38A . . 109.5 ?
    C22 C38 H38B . . 109.5 ?
    H38A C38 H38B . . 109.5 ?
    C22 C38 H38C . . 109.5 ?
    H38A C38 H38C . . 109.5 ?
    H38B C38 H38C . . 109.5 ?
    C12 O1 C11 . . 118.53(16) ?
    C31 O4 C30 . . 118.45(16) ?
loop_
    _geom_torsion_atom_site_label_1
    _geom_torsion_atom_site_label_2
    _geom_torsion_atom_site_label_3
    _geom_torsion_atom_site_label_4
    _geom_torsion_site_symmetry_1
    _geom_torsion_site_symmetry_2
    _geom_torsion_site_symmetry_3
    _geom_torsion_site_symmetry_4
    _geom_torsion
    _geom_torsion_publ_flag
    O3 C1 C2 C3 . . . . -148.9(2) ?
    C10 C1 C2 C3 . . . . 34.3(3) ?
    C1 C2 C3 C18 . . . . -174.9(2) ?
    C1 C2 C3 C4 . . . . -56.2(3) ?
    C1 C2 C3 C19 . . . . 64.1(3) ?
    C18 C3 C4 C11 . . . . 166.9(2) ?
    C2 C3 C4 C11 . . . . 47.2(2) ?
    C19 C3 C4 C11 . . . . -72.1(3) ?
    C12 C5 C6 C7 . . . . 44.7(3) ?
    C12 C5 C6 C16 . . . . 164.3(2) ?
    C12 C5 C6 C17 . . . . -75.0(3) ?
    C16 C6 C7 C8 . . . . -176.7(2) ?
    C17 C6 C7 C8 . . . . 62.4(3) ?
    C5 C6 C7 C8 . . . . -57.6(2) ?
    C6 C7 C8 O2 . . . . -140.9(2) ?
    C6 C7 C8 C13 . . . . 40.3(3) ?
    O3 C1 C10 C11 . . . . -177.1(2) ?
    C2 C1 C10 C11 . . . . -0.3(3) ?
    O3 C1 C10 C9 . . . . 2.4(3) ?
    C2 C1 C10 C9 . . . . 179.08(19) ?
    C13 C9 C10 C11 . . . . 1.6(3) ?
    C14 C9 C10 C11 . . . . 120.9(2) ?
    C15 C9 C10 C11 . . . . -117.9(2) ?
    C13 C9 C10 C1 . . . . -177.80(18) ?
    C14 C9 C10 C1 . . . . -58.5(3) ?
    C15 C9 C10 C1 . . . . 62.7(3) ?
    C1 C10 C11 O1 . . . . 171.77(18) ?
    C9 C10 C11 O1 . . . . -7.6(3) ?
    C1 C10 C11 C4 . . . . -8.0(3) ?
    C9 C10 C11 C4 . . . . 172.54(19) ?
    C3 C4 C11 C10 . . . . -17.6(3) ?
    C3 C4 C11 O1 . . . . 162.54(17) ?
    C6 C5 C12 C13 . . . . -15.0(3) ?
    C6 C5 C12 O1 . . . . 165.85(17) ?
    O1 C12 C13 C8 . . . . 173.11(18) ?
    C5 C12 C13 C8 . . . . -5.9(3) ?
    O1 C12 C13 C9 . . . . -7.5(3) ?
    C5 C12 C13 C9 . . . . 173.5(2) ?
    O2 C8 C13 C12 . . . . 174.5(2) ?
    C7 C8 C13 C12 . . . . -6.7(3) ?
    O2 C8 C13 C9 . . . . -5.0(3) ?
    C7 C8 C13 C9 . . . . 173.8(2) ?
    C10 C9 C13 C12 . . . . 5.7(3) ?
    C14 C9 C13 C12 . . . . -114.5(2) ?
    C15 C9 C13 C12 . . . . 124.2(2) ?
    C10 C9 C13 C8 . . . . -174.88(18) ?
    C14 C9 C13 C8 . . . . 65.0(2) ?
    C15 C9 C13 C8 . . . . -56.4(3) ?
    O6 C20 C21 C22 . . . . 141.3(2) ?
    C29 C20 C21 C22 . . . . -40.8(3) ?
    C20 C21 C22 C38 . . . . -62.1(3) ?
    C20 C21 C22 C37 . . . . 176.9(2) ?
    C20 C21 C22 C23 . . . . 58.0(3) ?
    C38 C22 C23 C30 . . . . 74.9(3) ?
    C21 C22 C23 C30 . . . . -44.4(3) ?
    C37 C22 C23 C30 . . . . -164.1(2) ?
    C31 C24 C25 C26 . . . . -47.1(2) ?
    C31 C24 C25 C35 . . . . -166.0(2) ?
    C31 C24 C25 C36 . . . . 73.1(2) ?
    C35 C25 C26 C27 . . . . 176.28(19) ?
    C24 C25 C26 C27 . . . . 57.6(2) ?
    C36 C25 C26 C27 . . . . -63.2(3) ?
    C25 C26 C27 O5 . . . . 147.3(2) ?
    C25 C26 C27 C32 . . . . -36.1(3) ?
    O6 C20 C29 C30 . . . . -175.4(2) ?
    C21 C20 C29 C30 . . . . 6.6(3) ?
    O6 C20 C29 C28 . . . . 4.2(3) ?
    C21 C20 C29 C28 . . . . -173.7(2) ?
    C32 C28 C29 C30 . . . . -5.1(3) ?
    C33 C28 C29 C30 . . . . 114.7(2) ?
    C34 C28 C29 C30 . . . . -123.5(2) ?
    C32 C28 C29 C20 . . . . 175.29(18) ?
    C33 C28 C29 C20 . . . . -64.9(2) ?
    C34 C28 C29 C20 . . . . 56.8(3) ?
    C20 C29 C30 O4 . . . . -173.07(18) ?
    C28 C29 C30 O4 . . . . 7.3(3) ?
    C20 C29 C30 C23 . . . . 7.0(3) ?
    C28 C29 C30 C23 . . . . -172.6(2) ?
    C22 C23 C30 C29 . . . . 13.8(3) ?
    C22 C23 C30 O4 . . . . -166.12(18) ?
    C25 C24 C31 C32 . . . . 16.4(3) ?
    C25 C24 C31 O4 . . . . -163.89(17) ?
    O4 C31 C32 C27 . . . . -171.10(18) ?
    C24 C31 C32 C27 . . . . 8.5(3) ?
    O4 C31 C32 C28 . . . . 8.0(3) ?
    C24 C31 C32 C28 . . . . -172.42(19) ?
    O5 C27 C32 C31 . . . . 177.8(2) ?
    C26 C27 C32 C31 . . . . 1.3(3) ?
    O5 C27 C32 C28 . . . . -1.2(3) ?
    C26 C27 C32 C28 . . . . -177.77(19) ?
    C29 C28 C32 C31 . . . . -2.3(3) ?
    C33 C28 C32 C31 . . . . -121.5(2) ?
    C34 C28 C32 C31 . . . . 117.5(2) ?
    C29 C28 C32 C27 . . . . 176.71(18) ?
    C33 C28 C32 C27 . . . . 57.6(2) ?
    C34 C28 C32 C27 . . . . -63.5(2) ?
    C13 C12 O1 C11 . . . . 1.3(3) ?
    C5 C12 O1 C11 . . . . -179.51(17) ?
    C10 C11 O1 C12 . . . . 6.4(3) ?
    C4 C11 O1 C12 . . . . -173.77(17) ?
    C32 C31 O4 C30 . . . . -6.1(3) ?
    C24 C31 O4 C30 . . . . 174.20(17) ?
    C29 C30 O4 C31 . . . . -1.6(3) ?
    C23 C30 O4 C31 . . . . 178.31(17) ?
