# Supplementary material for: 3,3,6,6,9,9-Hexamethyl-2,3,4,5,6,7,8,9-octa­hydro-1H-xanthene-1,8-dione
Source: Acta Crystallogr Sect E Struct Rep Online. 2009 Jan 8;65(Pt 2):o219. doi: 10.1107/S1600536808042189 (PMC2968391; doi:10.1107/S1600536808042189)
Supplement: Supplementary file 2 [file e-65-0o219-Isup2.hkl]

# 
# h,k,l, Fc-squared, Fo-squared, sigma(Fo-squared) and status flag 
# 
data_I
_shelx_title ' x8728b in P2(1)/c' 
_shelx_refln_list_code          4 
_shelx_F_calc_maximum      315.80 
_exptl_crystal_F_000      1474.00 
_reflns_d_resolution_high  0.7598 
 
loop_ 
 _symmetry_equiv_pos_as_xyz 
 'x, y, z' 
 '-x, y+1/2, -z+1/2' 
 '-x, -y, -z' 
 'x, -y-1/2, z-1/2' 
 
_cell_length_a    12.1688 
_cell_length_b    11.7055 
_cell_length_c    24.3650 
_cell_angle_alpha  90.000 
_cell_angle_beta  103.595 
_cell_angle_gamma  90.000 
 
_shelx_F_squared_multiplier     1.000 
 
loop_ 
 _refln_index_h 
 _refln_index_k 
 _refln_index_l 
 _refln_F_squared_calc 
 _refln_F_squared_meas 
 _refln_F_squared_sigma 
 _refln_observed_status 
   1   0   0      244.95      174.53      7.46 o 
   2   0   0     3184.51     3533.91    129.93 o 
   3   0   0     7077.46     6527.41    128.71 o 
   4   0   0     5971.58     6247.52    197.78 o 
   5   0   0      272.61      227.91     10.25 o 
   6   0   0       89.71      122.76      8.47 o 
   7   0   0        0.01       -4.05     10.52 o 
   8   0   0       27.67       30.35      8.16 o 
   9   0   0      272.00      297.70     15.95 o 
  10   0   0       10.95       15.89      7.52 o 
  11   0   0      110.45      125.78     22.93 o 
  12   0   0       25.13       13.30     14.63 o 
  13   0   0      491.00      483.56     40.49 o 
  14   0   0      267.67      272.81     35.01 o 
  15   0   0        7.02       36.04     19.15 o 
   1   1   0        6.87        7.41      0.97 o 
   2   1   0    67127.17    65868.51    828.17 o 
   3   1   0     3733.54     3422.35     44.30 o 
   4   1   0       74.02       68.77      3.97 o 
   5   1   0      691.21      671.81     13.88 o 
   6   1   0        4.73       14.58      4.32 o 
   7   1   0       34.64       45.42      5.05 o 
   8   1   0       14.61       25.06      4.59 o 
   9   1   0      430.63      436.43     13.86 o 
  10   1   0        4.87       17.63      7.35 o 
  11   1   0      101.08      100.47     11.10 o 
  12   1   0       41.31       59.96     13.82 o 
  13   1   0       42.49       43.58     25.01 o 
  14   1   0       48.96       70.74     17.50 o 
  15   1   0       75.11       80.77     17.48 o 
   0   2   0    96965.67   100700.84   3178.28 o 
   1   2   0       70.95       65.51      5.74 o 
   2   2   0     1639.17     1483.91     22.95 o 
   3   2   0       90.21      130.34     10.99 o 
   4   2   0     1784.35     1893.19     27.18 o 
   5   2   0     4220.84     4326.76     57.47 o 
   6   2   0      283.13      329.93     11.32 o 
   7   2   0      320.99      335.80      9.40 o 
   8   2   0       21.98       29.82      4.90 o 
   9   2   0       26.58       21.05      6.17 o 
  10   2   0       63.55       76.76      7.59 o 
  11   2   0       26.45       30.60      8.29 o 
  12   2   0        0.47        9.62      9.97 o 
  13   2   0      161.24      189.74     20.52 o 
  14   2   0      106.93      138.35     19.86 o 
  15   2   0       14.67       19.53     14.37 o 
   1   3   0      558.58      525.72      8.55 o 
   2   3   0     1510.55     1461.10     19.54 o 
   3   3   0    15891.05    15599.14    192.51 o 
   4   3   0     1542.61     1529.80     23.35 o 
   5   3   0      744.08      766.45     14.78 o 
   6   3   0      154.38      191.04      7.35 o 
   7   3   0       14.27       14.81      3.96 o 
   8   3   0       50.38       43.96      7.82 o 
   9   3   0       29.76       23.64      6.00 o 
  10   3   0       79.55       67.62      9.38 o 
  11   3   0        5.95        4.71     10.12 o 
  12   3   0        2.61       20.65      8.05 o 
  13   3   0        0.03        0.25     10.31 o 
  14   3   0        0.07       11.36     12.31 o 
  15   3   0       49.21       63.25     16.11 o 
   0   4   0    22619.14    22109.41    426.69 o 
   1   4   0      985.46      901.09     13.55 o 
   2   4   0     6009.45     6308.13     73.95 o 
   3   4   0      213.77      330.99     14.94 o 
   4   4   0       10.41        7.27      2.75 o 
   5   4   0     6856.38     6793.05     88.50 o 
   6   4   0     1291.10     1245.55     21.83 o 
   7   4   0      439.28      416.24     13.72 o 
   8   4   0      394.53      344.57     12.81 o 
   9   4   0      132.30      153.31     10.02 o 
  10   4   0       21.96       35.71      8.84 o 
  11   4   0       30.96       14.49      7.97 o 
  12   4   0       13.89       -2.56      7.11 o 
  13   4   0       14.20        9.88     21.99 o 
  14   4   0       20.61       20.08     13.45 o 
   1   5   0      138.74      155.47      5.87 o 
   2   5   0       30.90       34.03      2.93 o 
   3   5   0        0.97        6.31      2.90 o 
   4   5   0     5452.35     5343.37     71.01 o 
   5   5   0       19.43       35.46      5.00 o 
   6   5   0       49.73       31.12      5.55 o 
   7   5   0       71.44       76.02      7.01 o 
   8   5   0      596.90      599.68     17.40 o 
   9   5   0       87.65       81.85     11.80 o 
  10   5   0      195.43      196.15     15.67 o 
  11   5   0        3.87       -3.69      8.14 o 
  12   5   0      149.23      157.05     16.86 o 
  13   5   0        1.27       -2.36     13.87 o 
  14   5   0        4.11        9.91     18.31 o 
   0   6   0      993.95     1182.02     34.07 o 
   1   6   0      273.41      253.01      9.92 o 
   2   6   0      316.16      348.15      8.19 o 
   3   6   0       82.84       97.56      4.94 o 
   4   6   0       72.39       67.90      4.96 o 
   5   6   0      567.11      537.01     18.96 o 
   6   6   0      103.97      113.45      7.01 o 
   7   6   0      112.89      124.51      7.85 o 
   8   6   0      841.92      796.32     34.39 o 
   9   6   0      208.17      198.18     16.59 o 
  10   6   0       30.12       21.66      9.69 o 
  11   6   0       59.59       50.57     11.95 o 
  12   6   0       15.98       31.82     15.33 o 
  13   6   0        5.19        2.53      9.91 o 
  14   6   0       45.14       54.82     19.72 o 
   1   7   0        9.00       39.46      4.90 o 
   2   7   0        3.97       16.91      4.46 o 
   3   7   0      457.97      434.60     16.53 o 
   4   7   0       59.15       57.00      6.42 o 
   5   7   0        1.48       -4.19      4.19 o 
   6   7   0      189.92      199.12     10.68 o 
   7   7   0       99.64       83.21      8.51 o 
   8   7   0      317.88      311.69     19.75 o 
   9   7   0      377.58      330.56     20.19 o 
  10   7   0      377.13      364.50     22.85 o 
  11   7   0        0.47        0.81      9.91 o 
  12   7   0        3.57        3.45     14.25 o 
  13   7   0       22.19       19.29     11.21 o 
   0   8   0      127.63      138.72     20.05 o 
   1   8   0       29.77       28.53      6.06 o 
   2   8   0      864.20      892.82     22.34 o 
   3   8   0      186.10      182.68     10.12 o 
   4   8   0        1.05        5.10      4.51 o 
   5   8   0        3.88        1.11      5.01 o 
   6   8   0      121.26      144.04     17.11 o 
   7   8   0      166.37      176.76     11.16 o 
   8   8   0      300.93      340.46     21.08 o 
   9   8   0       23.97       24.01      9.37 o 
  10   8   0        5.86        5.74      9.70 o 
  11   8   0       53.66       33.29     11.17 o 
  12   8   0       39.58       42.14     12.86 o 
  13   8   0       21.39       24.53     21.99 o 
   1   9   0       28.22       39.38      6.94 o 
   2   9   0       16.27       23.02      6.42 o 
   3   9   0      145.96      167.78     10.80 o 
   4   9   0        7.24        9.24      6.51 o 
   5   9   0        3.13        3.69      5.20 o 
   6   9   0      115.47      146.30     10.67 o 
   7   9   0        0.38        5.53      7.17 o 
   8   9   0       33.17       46.84     18.82 o 
   9   9   0      139.61      108.20     15.14 o 
  10   9   0       92.58      107.22     15.67 o 
  11   9   0        1.00       11.88     15.47 o 
  12   9   0       53.14       73.62     15.60 o 
   0  10   0       32.52       39.05     11.70 o 
   1  10   0        0.36        5.69      8.73 o 
   2  10   0        7.40        4.48      5.86 o 
   3  10   0       13.13       22.04      6.58 o 
   4  10   0        6.76        2.26      6.89 o 
   5  10   0        8.15        9.05      7.63 o 
   6  10   0      101.41      109.46     12.56 o 
   7  10   0       10.68        3.96      9.66 o 
   8  10   0       40.70       31.80     14.63 o 
   9  10   0        0.61        7.45     12.64 o 
  10  10   0        2.94       13.69     10.70 o 
  11  10   0       49.32       39.87     30.29 o 
   1  11   0       21.26       13.53      6.90 o 
   2  11   0       51.97       67.05      9.46 o 
   3  11   0        2.45       10.29      6.66 o 
   4  11   0      635.79      599.32     23.81 o 
   5  11   0        3.38        4.93      8.08 o 
   6  11   0        6.13        7.10     10.57 o 
   7  11   0        1.08       -7.03      9.19 o 
   8  11   0        9.52       30.38     15.47 o 
   9  11   0        7.10       14.25     15.95 o 
  10  11   0        5.65        7.08     14.44 o 
   0  12   0      247.75      249.24     21.50 o 
   1  12   0        4.90        7.07      7.27 o 
   2  12   0      145.67      160.98     13.12 o 
   3  12   0      124.22      154.11     21.15 o 
   4  12   0        0.04       22.13      9.02 o 
   5  12   0       47.41       71.04     13.24 o 
   6  12   0       12.21       25.43     11.80 o 
   7  12   0        4.58       -0.14      9.93 o 
   8  12   0       90.77      100.21     22.74 o 
   9  12   0        0.47       -1.04     13.87 o 
   1  13   0        5.58       15.12      7.82 o 
   2  13   0       67.49       54.65      9.86 o 
   3  13   0       81.54      100.44     13.75 o 
   4  13   0        6.93       14.98      9.52 o 
   5  13   0        2.53        9.17     11.89 o 
   6  13   0       10.22       14.47     11.93 o 
   7  13   0       19.44        0.38     16.04 o 
   0  14   0      242.91      274.35     25.03 o 
   1  14   0        0.82       10.64      8.21 o 
   2  14   0       27.14       24.44     10.48 o 
   3  14   0        1.24        2.24     13.53 o 
   4  14   0        1.13       -8.75      9.59 o 
   5  14   0        0.15       15.21     12.25 o 
   6  14   0       31.67       71.62     25.38 o 
   1  15   0        1.05       -1.03      9.81 o 
   2  15   0       58.79       63.91     13.69 o 
   3  15   0        4.95       -1.26     13.16 o 
 -15   1   1        4.28       25.88     13.17 o 
 -14   1   1       12.28       12.71     11.73 o 
 -13   1   1        0.09       -7.86      9.89 o 
 -12   1   1       78.55       90.85     19.39 o 
 -11   1   1        8.74        7.08      5.40 o 
 -10   1   1       30.50       34.97      6.24 o 
  -9   1   1        0.84        7.67      4.59 o 
  -8   1   1       61.86       46.72      6.96 o 
  -7   1   1      427.89      397.83     12.84 o 
  -6   1   1      460.03      490.67     10.34 o 
  -5   1   1      629.20      580.23     10.88 o 
  -4   1   1    15998.39    15421.42    189.54 o 
  -3   1   1      396.65      369.92      8.05 o 
  -2   1   1    19285.63    19038.06    195.80 o 
  -1   1   1       82.24       71.89      2.57 o 
   0   1   1        7.72        1.75      1.67 o 
   1   1   1     1008.06      910.15     14.23 o 
   2   1   1        0.05       13.64      5.84 o 
   3   1   1      153.20      179.44      6.47 o 
   4   1   1     3451.50     3317.55     48.92 o 
   5   1   1      177.99      159.25      6.11 o 
   6   1   1     1387.57     1357.90     24.23 o 
   7   1   1       23.35       20.72      4.01 o 
   8   1   1        4.49       12.27      4.08 o 
   9   1   1        6.25        8.99      4.48 o 
  10   1   1      129.70       97.49     14.85 o 
  11   1   1       48.63       23.13     11.23 o 
  12   1   1       73.60       78.50     15.26 o 
  13   1   1        2.55       -6.79     15.24 o 
  14   1   1        2.25        7.14     12.03 o 
  15   1   1        0.78        7.86     12.75 o 
 -15   2   1       24.49       47.97     14.71 o 
 -14   2   1        9.24       23.13     12.80 o 
 -13   2   1        9.47       -2.98     13.02 o 
 -12   2   1       66.04       90.10     19.33 o 
 -11   2   1       32.33       26.06     10.78 o 
 -10   2   1        5.70        4.63      4.87 o 
  -9   2   1       25.55       24.35      5.61 o 
  -8   2   1      152.97      157.67      8.30 o 
  -7   2   1      840.46      796.83     16.30 o 
  -6   2   1     4470.84     4499.32     59.82 o 
  -5   2   1      238.16      301.68     22.56 o 
  -4   2   1      176.61      188.69      5.90 o 
  -3   2   1     1087.30     1072.00     16.54 o 
  -2   2   1    99730.70    99912.41   2120.93 o 
  -1   2   1      104.50      100.68      7.98 o 
   0   2   1     4312.67     3978.89     64.63 o 
   1   2   1      307.09      314.04      6.00 o 
   2   2   1    13365.85    13337.34    163.72 o 
   3   2   1     8042.21     7667.34     96.15 o 
   4   2   1     1215.65     1132.75     17.91 o 
   5   2   1     1623.63     1608.73     24.51 o 
   6   2   1      183.43      131.41      6.19 o 
   7   2   1      312.26      303.24      8.62 o 
   8   2   1       13.86       13.20      4.46 o 
   9   2   1        1.92        4.90      4.46 o 
  10   2   1       11.20       11.47     11.55 o 
  11   2   1      197.26      197.24     13.83 o 
  12   2   1       63.57       52.37     15.33 o 
  13   2   1       52.73       74.84     19.86 o 
  14   2   1       13.46       14.67     11.86 o 
  15   2   1        8.66      -10.14     12.76 o 
 -15   3   1       23.87       31.02     17.27 o 
 -14   3   1       12.23       -1.50     11.51 o 
 -13   3   1        0.40       -0.22      9.80 o 
 -12   3   1       24.83       45.43      9.61 o 
 -11   3   1       13.16        8.73      7.40 o 
 -10   3   1       12.87        4.92      5.51 o 
  -9   3   1       59.95       54.25      6.96 o 
  -8   3   1      309.50      271.98     11.15 o 
  -7   3   1       12.99       14.15      3.73 o 
  -6   3   1      102.99      111.77      5.87 o 
  -5   3   1      506.89      518.24     11.40 o 
  -4   3   1     1807.91     2097.19     30.24 o 
  -3   3   1       40.51       59.16      4.19 o 
  -2   3   1    24985.33    24676.03    275.74 o 
  -1   3   1      255.31      255.69      6.28 o 
   0   3   1       43.79       50.15      4.23 o 
   1   3   1      390.77      768.28     21.16 o 
   2   3   1     7597.86     7666.74     96.31 o 
   3   3   1      926.34     1126.95     71.16 o 
   4   3   1     2201.94     2038.57     29.59 o 
   5   3   1      821.86      816.25     15.18 o 
   6   3   1     1941.00     2053.15     31.32 o 
   7   3   1       14.20       17.90      4.20 o 
   8   3   1      472.77      419.29     16.67 o 
   9   3   1       98.69       73.60      9.18 o 
  10   3   1      780.16      728.20     37.86 o 
  11   3   1      115.19      126.56     17.09 o 
  12   3   1      107.91      106.71     15.94 o 
  13   3   1        0.28        7.61     10.89 o 
  14   3   1       34.03       42.79     16.89 o 
  15   3   1        5.46       27.18     22.08 o 
 -14   4   1       27.53       18.83     12.59 o 
 -13   4   1        0.79       10.73      8.49 o 
 -12   4   1       22.02       29.55      8.48 o 
 -11   4   1        8.12        5.88      7.09 o 
 -10   4   1       89.96       94.51     10.56 o 
  -9   4   1      192.52      207.60     20.06 o 
  -8   4   1       15.64        9.00      4.93 o 
  -7   4   1       88.03      104.76      7.61 o 
  -6   4   1      749.79      782.47     15.98 o 
  -5   4   1      234.68      309.97     10.23 o 
  -4   4   1      269.23      281.82      8.15 o 
  -3   4   1      867.37      829.01     13.38 o 
  -2   4   1        3.60        6.34      1.88 o 
  -1   4   1      107.36      195.83     18.27 o 
   0   4   1     1284.40     1265.31     22.59 o 
   1   4   1        6.97      282.57     21.94 o 
   2   4   1     2817.91     2906.31     36.42 o 
   3   4   1     6180.69     6147.68     80.99 o 
   4   4   1       30.92       43.27      5.05 o 
   5   4   1       94.72       90.49      5.39 o 
   6   4   1      358.23      388.21     10.62 o 
   7   4   1      743.05      743.15     16.14 o 
   8   4   1      192.58      179.22      9.85 o 
   9   4   1       39.74       24.22      7.61 o 
  10   4   1        6.31        8.83      6.98 o 
  11   4   1      151.62      142.23     13.07 o 
  12   4   1        1.16       -0.90      9.74 o 
  13   4   1       13.46       11.77     11.58 o 
  14   4   1        0.08       -3.91     11.61 o 
 -14   5   1        6.50       11.61     17.17 o 
 -13   5   1        1.57        3.07     10.04 o 
 -12   5   1        2.00       -6.13      8.04 o 
 -11   5   1        2.43       -1.54      8.06 o 
 -10   5   1        1.27        3.05      6.85 o 
  -9   5   1       61.35       69.39     12.26 o 
  -8   5   1      172.67      179.83     10.50 o 
  -7   5   1      343.27      344.39     11.14 o 
  -6   5   1      726.22      640.49     14.61 o 
  -5   5   1     1442.81     1420.12     23.88 o 
  -4   5   1     1124.83     1063.81     17.27 o 
  -3   5   1        4.42        1.33      2.28 o 
  -2   5   1      776.62      817.00     13.29 o 
  -1   5   1      409.10      412.70      9.13 o 
   0   5   1       91.48      105.16     15.91 o 
   1   5   1      206.93      205.35      7.14 o 
   2   5   1       31.56       33.11      3.80 o 
   3   5   1      647.39      642.49     12.89 o 
   4   5   1      416.96      412.82     10.38 o 
   5   5   1      970.35      929.76     17.76 o 
   6   5   1      690.83      689.67     15.31 o 
   7   5   1      188.15      197.89      8.85 o 
   8   5   1      654.51      669.71     27.73 o 
   9   5   1      532.68      488.38     19.13 o 
  10   5   1       34.42       33.87      8.61 o 
  11   5   1       28.81       25.98     13.11 o 
  12   5   1       21.09       21.43     10.38 o 
  13   5   1       12.64       -9.53     13.30 o 
  14   5   1        3.32       24.25     18.87 o 
 -14   6   1       44.95       53.03     21.70 o 
 -13   6   1       27.55       46.81     15.29 o 
 -12   6   1        3.18       20.83     14.20 o 
 -11   6   1       84.93       89.65     20.85 o 
 -10   6   1       46.10       43.51     11.79 o 
  -9   6   1       87.08       75.95     12.38 o 
  -8   6   1      640.93      683.09     22.66 o 
  -7   6   1       40.65       37.43      7.11 o 
  -6   6   1       49.62       39.21      5.17 o 
  -5   6   1       43.96       47.41      5.00 o 
  -4   6   1       73.84       60.66      4.48 o 
  -3   6   1        7.53       10.59      3.48 o 
  -2   6   1     1524.89     1560.96     22.57 o 
  -1   6   1      297.88      281.24      7.88 o 
   0   6   1    15512.26    16449.61    229.22 o 
   1   6   1      947.31     1038.51     18.66 o 
   2   6   1      537.73      617.84     11.72 o 
   3   6   1      242.58      242.98      7.80 o 
   4   6   1      129.73      155.53      6.90 o 
   5   6   1       14.92       20.55      4.22 o 
   6   6   1      119.72      124.10      7.25 o 
   7   6   1      656.35      631.55     15.76 o 
   8   6   1      171.42      151.82     15.86 o 
   9   6   1        5.23       10.84      8.53 o 
  10   6   1      103.39      100.30     14.11 o 
  11   6   1       66.11       45.54     11.94 o 
  12   6   1       60.46       61.50     17.36 o 
  13   6   1       18.30       26.33     19.34 o 
  14   6   1        1.92       15.57     17.36 o 
 -13   7   1        0.77        2.75     12.60 o 
 -12   7   1        0.01       -5.95     18.21 o 
 -11   7   1       13.89       13.51     23.02 o 
 -10   7   1       24.06       23.25      9.59 o 
  -9   7   1        0.02        5.32      8.34 o 
  -8   7   1      153.04      153.26     15.42 o 
  -7   7   1      101.19      101.03      8.79 o 
  -6   7   1      287.98      270.57     12.00 o 
  -5   7   1      111.20      143.37      9.00 o 
  -4   7   1       45.97       64.85      6.66 o 
  -3   7   1       47.12       52.76      5.48 o 
  -2   7   1     3805.79     4164.12     68.84 o 
  -1   7   1      316.44      328.91     11.97 o 
   0   7   1        1.29        5.34      4.15 o 
   1   7   1     1090.79     1110.05     22.98 o 
   2   7   1      871.13      927.81     16.06 o 
   3   7   1       16.75       16.08      4.97 o 
   4   7   1       59.84       82.49      8.72 o 
   5   7   1       84.81       86.20      7.59 o 
   6   7   1        3.90       27.66      8.74 o 
   7   7   1      210.43      204.97     11.40 o 
   8   7   1       34.28       44.80     10.71 o 
   9   7   1      357.58      359.22     63.23 o 
  10   7   1      277.81      310.14     21.95 o 
  11   7   1      247.75      263.33     34.68 o 
  12   7   1        4.20       15.57     10.84 o 
  13   7   1        0.54       15.38     16.51 o 
 -13   8   1       27.91       27.10     27.41 o 
 -12   8   1        6.05        2.63     10.44 o 
 -11   8   1        5.46       -1.75      9.17 o 
 -10   8   1       29.22       19.53     10.17 o 
  -9   8   1       33.46       14.94      9.47 o 
  -8   8   1        0.30       16.18     22.08 o 
  -7   8   1       51.40       51.62      9.67 o 
  -6   8   1        5.33        8.55      6.12 o 
  -5   8   1      414.94      393.34     14.15 o 
  -4   8   1       62.25       65.66      6.47 o 
  -3   8   1       25.79       21.60      4.77 o 
  -2   8   1      500.66      494.41     16.01 o 
  -1   8   1       10.34       20.57      6.45 o 
   0   8   1      465.22      559.78     16.91 o 
   1   8   1       77.97       78.48      7.82 o 
   2   8   1       13.03       12.43      5.16 o 
   3   8   1      112.94      114.67      7.85 o 
   4   8   1      105.54      116.93      8.92 o 
   5   8   1        0.79        4.03      5.04 o 
   6   8   1      895.11      868.06     22.51 o 
   7   8   1      106.48      111.67     11.19 o 
   8   8   1      186.65      191.71     16.95 o 
   9   8   1      138.92      128.59     15.68 o 
  10   8   1        3.20       19.25     10.47 o 
  11   8   1        1.29       -5.05     13.40 o 
  12   8   1       48.09       62.26     14.48 o 
  13   8   1       33.09       34.57     13.52 o 
 -12   9   1        5.15       19.11     18.12 o 
 -11   9   1       32.56       19.46     11.12 o 
 -10   9   1       32.27       30.29     16.09 o 
  -9   9   1       45.14       50.55     11.71 o 
  -8   9   1      160.55      156.66     16.14 o 
  -7   9   1        4.44        6.53      5.93 o 
  -6   9   1      584.39      503.98     22.44 o 
  -5   9   1        2.14       -3.89      4.86 o 
  -4   9   1       98.91       60.71      7.84 o 
  -3   9   1       43.35       45.80      7.29 o 
  -2   9   1      187.95      176.06     14.84 o 
  -1   9   1       14.01       12.78      5.67 o 
   0   9   1        5.63        8.27      6.07 o 
   1   9   1        1.36       25.24      6.51 o 
   2   9   1       30.92       22.94      6.21 o 
   3   9   1       15.78       30.37      8.52 o 
   4   9   1      181.75      165.75     22.83 o 
   5   9   1        7.56        0.90      6.07 o 
   6   9   1      256.00      237.86     12.56 o 
   7   9   1      237.03      218.79     15.96 o 
   8   9   1      328.32      285.88     20.15 o 
   9   9   1       12.05       17.52     10.03 o 
  10   9   1       29.50       37.96     14.86 o 
  11   9   1       94.29      150.52     31.94 o 
  12   9   1        0.05        8.55     11.67 o 
 -11  10   1        8.38       11.10     19.25 o 
 -10  10   1        0.00       -6.92      9.13 o 
  -9  10   1       23.69       17.87     16.51 o 
  -8  10   1      172.83      122.77     22.55 o 
  -7  10   1        0.01       -1.88      7.30 o 
  -6  10   1        4.50       -6.56      6.56 o 
  -5  10   1      492.40      460.94     20.07 o 
  -4  10   1      333.33      309.93     14.52 o 
  -3  10   1        0.95        0.17      5.72 o 
  -2  10   1      177.93      162.62     11.52 o 
  -1  10   1      159.33      150.01     12.16 o 
   0  10   1       76.12       61.66      8.50 o 
   1  10   1      498.72      458.71     17.07 o 
   2  10   1       13.74        9.55      6.09 o 
   3  10   1        8.39        9.79      8.85 o 
   4  10   1      106.82      104.09     11.60 o 
   5  10   1       36.73       29.89      8.66 o 
   6  10   1      324.37      299.98     33.22 o 
   7  10   1       27.42       18.92     11.28 o 
   8  10   1        4.75       20.29     14.15 o 
   9  10   1       33.19        3.77     14.34 o 
  10  10   1        1.15      -11.51     12.27 o 
  11  10   1        0.99       22.36     15.47 o 
 -10  11   1        1.87       39.44     19.91 o 
  -9  11   1        6.33       -0.94     13.96 o 
  -8  11   1       34.83       35.86     16.51 o 
  -7  11   1        0.00        2.93      9.29 o 
  -6  11   1      221.05      209.59     16.19 o 
  -5  11   1      126.78      118.59     13.27 o 
  -4  11   1        9.57       13.99      6.86 o 
  -3  11   1        1.85        4.04      6.24 o 
  -2  11   1      489.21      479.60     18.80 o 
  -1  11   1       19.96       34.33      8.03 o 
   0  11   1        0.14        7.71      6.54 o 
   1  11   1      191.86      202.08     13.27 o 
   2  11   1      113.17      125.86     13.20 o 
   3  11   1       82.81       76.15     11.85 o 
   4  11   1      125.70      128.23     13.19 o 
   5  11   1       80.13       66.88     11.34 o 
   6  11   1      140.18      126.39     16.74 o 
   7  11   1        0.12       -4.79      9.91 o 
   8  11   1       91.44       86.53     21.89 o 
   9  11   1        1.87       -7.17     12.93 o 
  10  11   1        8.55       19.91     18.02 o 
  -9  12   1        2.36      -13.30     13.30 o 
  -8  12   1        0.80        6.04     14.53 o 
  -7  12   1        2.47        1.32     10.06 o 
  -6  12   1        1.95       -5.54      9.47 o 
  -5  12   1        1.53        7.23     13.37 o 
  -4  12   1       28.09       15.89      8.64 o 
  -3  12   1        3.07       -5.72      9.13 o 
  -2  12   1       10.16       10.51      7.25 o 
  -1  12   1        0.60       -4.14      6.60 o 
   0  12   1      321.97      332.62     17.01 o 
   1  12   1       12.95       29.82      8.02 o 
   2  12   1        7.57        7.37      9.72 o 
   3  12   1       45.22       35.65     13.29 o 
   4  12   1      188.56      199.62     16.26 o 
   5  12   1       12.47        4.49     11.02 o 
   6  12   1        1.55       17.92     11.73 o 
   7  12   1       31.56       21.55     24.67 o 
   8  12   1        1.96      -13.59     13.59 o 
   9  12   1        0.15      -13.87     13.87 o 
  -7  13   1       10.06       38.88     19.91 o 
  -6  13   1        1.34       -9.51      9.51 o 
  -5  13   1        4.25       17.02      9.89 o 
  -4  13   1        9.48        2.59      8.93 o 
  -3  13   1        0.22        3.09      7.13 o 
  -2  13   1       75.10       46.57      9.73 o 
  -1  13   1        0.27       14.98      7.78 o 
   0  13   1        0.89       10.65      7.72 o 
   1  13   1        0.23        2.64      7.23 o 
   2  13   1      171.00      180.85     16.43 o 
   3  13   1       65.36       78.16     14.18 o 
   4  13   1      166.20      184.97     16.78 o 
   5  13   1       29.59       24.18     20.85 o 
   6  13   1       59.89       35.25     19.49 o 
   7  13   1        4.52       10.31     12.78 o 
  -6  14   1       11.33        7.93     18.97 o 
  -5  14   1        0.00       18.48     14.25 o 
  -4  14   1       60.19       87.67     13.77 o 
  -3  14   1        2.40        2.76      9.34 o 
  -2  14   1       17.26       11.64      7.92 o 
  -1  14   1       19.08       15.53      8.12 o 
   0  14   1       46.44       37.95     10.32 o 
   1  14   1       38.26       58.88     20.85 o 
   2  14   1       23.02       19.56     10.53 o 
   3  14   1       31.31       38.54     12.15 o 
   4  14   1       48.56       65.96     16.45 o 
   5  14   1        0.22        4.72     11.34 o 
   6  14   1      141.31      160.23     31.23 o 
  -3  15   1        2.37       13.92     13.30 o 
  -2  15   1        3.31       21.20     11.08 o 
  -1  15   1        2.70       -6.75      9.63 o 
   0  15   1        0.14       -9.68      9.68 o 
   1  15   1        1.63       10.43     11.00 o 
   2  15   1        7.87       15.07     11.39 o 
   3  15   1       49.99       57.56     24.25 o 
 -15   0   2       10.43       57.28     22.08 o 
 -14   0   2       50.39       54.35     19.91 o 
 -13   0   2      100.91      127.67     24.72 o 
 -12   0   2       16.82       17.68      9.20 o 
 -11   0   2       24.06       23.05      8.27 o 
 -10   0   2      557.35      520.61     22.36 o 
  -9   0   2       38.07       35.51      7.77 o 
  -8   0   2     1969.74     1931.63     48.85 o 
  -7   0   2       33.95       44.45      9.53 o 
  -6   0   2      134.84      184.93     10.54 o 
  -5   0   2       45.62       42.53      5.57 o 
  -4   0   2     3052.72     2824.46     60.14 o 
  -3   0   2     2717.53     2519.03     67.46 o 
  -1   0   2     1270.68     1181.39     24.75 o 
   1   0   2      967.71      942.13     30.55 o 
   2   0   2    12986.88    12043.52    232.76 o 
   3   0   2      178.67      178.79      7.03 o 
   4   0   2     8564.89     8422.57    166.04 o 
   5   0   2       97.79       93.43      6.73 o 
   6   0   2      430.97      414.42     15.06 o 
   7   0   2      685.02      555.24     56.26 o 
   8   0   2      661.63      664.67     22.86 o 
   9   0   2      121.07      124.58     14.77 o 
  10   0   2      382.57      391.36     32.65 o 
  11   0   2       36.39       24.82     16.32 o 
  12   0   2       11.08       19.25     16.98 o 
  13   0   2      137.62      103.04     24.06 o 
  14   0   2       86.19      147.01     28.50 o 
  15   0   2        0.67       -6.98     17.17 o 
 -15   1   2      117.09      157.49     21.31 o 
 -14   1   2      147.95      152.63     20.28 o 
 -13   1   2        2.68       -7.53     13.87 o 
 -12   1   2       21.33       45.46     10.30 o 
 -11   1   2      214.91      237.02     11.68 o 
 -10   1   2        6.65       -3.17      4.60 o 
  -9   1   2      251.36      236.43     10.41 o 
  -8   1   2      660.21      710.49     17.11 o 
  -7   1   2      413.87      397.97     11.74 o 
  -6   1   2     5653.64     6080.00     78.55 o 
  -5   1   2       14.69        9.91      4.47 o 
  -4   1   2     3622.48     3533.73     46.23 o 
  -3   1   2      699.75      639.91     14.52 o 
  -2   1   2    54594.39    54138.86    605.55 o 
  -1   1   2      224.38      237.30     12.38 o 
   0   1   2        5.25       -1.54      1.54 o 
   1   1   2      561.46      588.63     11.58 o 
   2   1   2     3725.36     3471.02     49.36 o 
   3   1   2     1950.41     1884.26     28.65 o 
   4   1   2      149.06      197.31      6.03 o 
   5   1   2        9.18       21.00      3.61 o 
   6   1   2      823.47      867.16     17.29 o 
   7   1   2      278.97      315.56      9.89 o 
   8   1   2     1918.50     1800.56     55.90 o 
   9   1   2       25.49       22.35      5.21 o 
  10   1   2       51.36       39.66      9.58 o 
  11   1   2      199.86      222.84     20.22 o 
  12   1   2      163.71      218.45     28.31 o 
  13   1   2        0.52        7.82     11.67 o 
  14   1   2        9.26       -9.26     12.64 o 
  15   1   2       12.66       10.13     14.39 o 
 -15   2   2       11.23        6.81     12.09 o 
 -14   2   2       14.61       22.91     11.31 o 
 -13   2   2       59.80       65.31     19.11 o 
 -12   2   2       38.58       36.67      8.92 o 
 -11   2   2       31.90       17.80      7.98 o 
 -10   2   2      323.80      323.09     12.69 o 
  -9   2   2      577.90      619.79     16.75 o 
  -8   2   2        2.24       11.93      5.08 o 
  -7   2   2        0.71       12.63      6.26 o 
  -6   2   2      464.03      465.15     10.44 o 
  -5   2   2      520.55      502.70     11.19 o 
  -4   2   2     2221.23     2212.71     31.10 o 
  -3   2   2       46.24       53.57      3.28 o 
  -2   2   2     1536.38     1482.72     24.16 o 
  -1   2   2      263.60      255.98      7.70 o 
   0   2   2     8336.30     8321.92    158.72 o 
   1   2   2      228.95      304.01      6.01 o 
   2   2   2     1378.98     1460.23     20.65 o 
   3   2   2      106.08      110.88      6.84 o 
   4   2   2      759.68      723.49     12.90 o 
   5   2   2     1217.05     1147.39     18.87 o 
   6   2   2       61.39       57.17      4.40 o 
   7   2   2       10.36       14.75      3.39 o 
   8   2   2       40.72       45.79      5.60 o 
   9   2   2      129.52      153.54     11.02 o 
  10   2   2       49.24       48.29      8.63 o 
  11   2   2      186.04      188.50     32.13 o 
  12   2   2       14.44       19.22     11.71 o 
  13   2   2       68.74       59.50     15.31 o 
  14   2   2       26.66       26.05     13.66 o 
  15   2   2        7.15       27.36     20.19 o 
 -15   3   2       27.33       31.91     14.08 o 
 -14   3   2        3.06       19.67     12.04 o 
 -13   3   2       24.06       31.76      9.10 o 
 -12   3   2        1.00        3.93     10.94 o 
 -11   3   2       57.81       56.07      9.61 o 
 -10   3   2        8.94       10.84      5.54 o 
  -9   3   2       39.81       28.25      6.24 o 
  -8   3   2        0.46        2.00      4.49 o 
  -7   3   2       76.75       85.30      5.68 o 
  -6   3   2     2004.65     1971.81     30.22 o 
  -5   3   2        6.17        8.45      3.19 o 
  -4   3   2     4691.89     4738.04     56.77 o 
  -3   3   2     5312.01     5152.58     60.84 o 
  -2   3   2      542.70      526.76     10.72 o 
  -1   3   2     7077.15     6820.53     96.01 o 
   0   3   2        0.58        1.31      1.88 o 
   1   3   2     5231.00     4968.84     63.43 o 
   2   3   2       17.60       13.73      2.19 o 
   3   3   2     1152.37     1078.85     17.22 o 
   4   3   2       21.38       21.14      3.10 o 
   5   3   2      892.89      902.01     16.30 o 
   6   3   2        5.03        5.17      3.17 o 
   7   3   2       14.39       14.49      4.90 o 
   8   3   2       28.19       26.28      5.54 o 
   9   3   2      360.08      368.92     22.05 o 
  10   3   2      259.21      260.90     20.17 o 
  11   3   2       36.36       41.92     12.40 o 
  12   3   2        0.50        9.04     10.17 o 
  13   3   2       56.09       55.08     14.71 o 
  14   3   2        1.73       16.09     12.66 o 
  15   3   2       13.80       15.66     21.04 o 
 -14   4   2       34.04       69.54     21.61 o 
 -13   4   2       30.17       40.07      9.78 o 
 -12   4   2        0.00        0.16      6.96 o 
 -11   4   2        0.07        0.83      6.74 o 
 -10   4   2        4.80        9.18      5.87 o 
  -9   4   2      253.89      248.92     14.26 o 
  -8   4   2      139.29      129.79      8.71 o 
  -7   4   2        8.87        6.59      3.81 o 
  -6   4   2     2563.98     2807.46     41.09 o 
  -5   4   2      747.55      704.79     14.23 o 
  -4   4   2     1240.07     1262.43     23.33 o 
  -3   4   2       25.41       31.78      3.04 o 
  -2   4   2     4968.82     5098.33     74.24 o 
  -1   4   2     3872.79     3527.89     61.25 o 
   0   4   2      233.57      305.57      7.05 o 
   1   4   2     1201.40     1161.28     16.71 o 
   2   4   2     3486.81     3580.67     47.92 o 
   3   4   2      802.87      785.41     14.29 o 
   4   4   2        2.35        0.71      2.49 o 
   5   4   2      157.18      163.58      6.71 o 
   6   4   2      450.46      396.68     10.78 o 
   7   4   2       16.73       19.11      4.62 o 
   8   4   2      118.75      133.82     10.46 o 
   9   4   2       55.69       59.30      8.94 o 
  10   4   2       65.93       70.60     17.20 o 
  11   4   2      189.51      170.11     14.49 o 
  12   4   2        1.05        5.63     10.14 o 
  13   4   2       14.78       26.39     12.44 o 
  14   4   2        2.18       -4.70     12.24 o 
 -14   5   2       13.09       12.55     16.42 o 
 -13   5   2       43.94       29.70     10.88 o 
 -12   5   2       24.74       20.87     10.77 o 
 -11   5   2       59.59       41.46     11.10 o 
 -10   5   2      280.43      249.05     14.68 o 
  -9   5   2       48.90       64.15     12.71 o 
  -8   5   2      129.87      135.34     14.33 o 
  -7   5   2       17.49       22.41      4.73 o 
  -6   5   2      290.62      263.29      9.17 o 
  -5   5   2       36.31       49.51      6.61 o 
  -4   5   2    14298.10    15559.77    177.74 o 
  -3   5   2        1.97        6.82      3.48 o 
  -2   5   2       20.17       16.43      3.17 o 
  -1   5   2        3.48       14.93     10.43 o 
   0   5   2       20.43       26.48      5.86 o 
   1   5   2       12.71       12.05      2.71 o 
   2   5   2      380.16      466.73     10.22 o 
   3   5   2      146.87      155.01      9.88 o 
   4   5   2        2.47        2.95      2.70 o 
   5   5   2       28.72       33.78      4.31 o 
   6   5   2      483.21      502.56     12.76 o 
   7   5   2      456.21      409.72     12.20 o 
   8   5   2      850.18      819.21     24.42 o 
   9   5   2      701.67      646.87     22.05 o 
  10   5   2       89.41       90.43     10.78 o 
  11   5   2       44.14       39.48      9.51 o 
  12   5   2      142.62      159.29     19.22 o 
  13   5   2        5.87       13.68     17.36 o 
  14   5   2        1.74        5.57     18.02 o 
 -14   6   2       18.69       25.65     12.45 o 
 -13   6   2        3.77        4.85      9.85 o 
 -12   6   2       89.09       97.83     15.24 o 
 -11   6   2      145.49      166.57     17.21 o 
 -10   6   2       11.05       21.53     19.34 o 
  -9   6   2      160.69      169.33     13.04 o 
  -8   6   2       17.59       11.57      6.57 o 
  -7   6   2        4.91        4.64      5.06 o 
  -6   6   2      324.43      346.31     12.69 o 
  -5   6   2        0.00        1.52      3.86 o 
  -4   6   2     3574.57     3399.11     44.10 o 
  -3   6   2      275.73      280.58      7.23 o 
  -2   6   2       98.37      120.84      7.41 o 
  -1   6   2     2657.53     2619.73     43.84 o 
   0   6   2      820.91      815.31     18.69 o 
   1   6   2     1152.31     1114.78     19.51 o 
   2   6   2        2.60        3.14      2.57 o 
   3   6   2      601.46      621.18     16.86 o 
   4   6   2     1551.51     1602.02     26.34 o 
   5   6   2      345.00      342.00     12.01 o 
   6   6   2     1292.40     1295.55     23.83 o 
   7   6   2      564.77      537.94     16.36 o 
   8   6   2        3.88        7.11      6.36 o 
   9   6   2        1.66        0.32     13.82 o 
  10   6   2      103.00      138.39     17.93 o 
  11   6   2       15.94        4.12      9.27 o 
  12   6   2        5.00        8.61     15.33 o 
  13   6   2        0.75       17.74     18.02 o 
 -14   7   2       13.83       -0.28     16.70 o 
 -13   7   2        3.43        8.36     10.94 o 
 -12   7   2       17.47       11.78     12.13 o 
 -11   7   2      121.80      116.78     15.90 o 
 -10   7   2      354.61      360.49     22.24 o 
  -9   7   2       10.57        0.50      9.29 o 
  -8   7   2      597.42      577.64     21.19 o 
  -7   7   2       59.36       68.36      7.87 o 
  -6   7   2      592.26      617.79     32.94 o 
  -5   7   2        2.17        1.84      3.98 o 
  -4   7   2      245.96      280.81     10.14 o 
  -3   7   2      112.19      125.27      7.08 o 
  -2   7   2       41.16       61.30      6.64 o 
  -1   7   2      368.25      379.37     18.93 o 
   0   7   2       55.77       57.07      6.32 o 
   1   7   2      116.96      129.89      6.98 o 
   2   7   2      109.54      103.51      5.18 o 
   3   7   2        1.67        6.27      3.49 o 
   4   7   2      689.62      679.63     21.14 o 
   5   7   2       10.15       10.44      5.16 o 
   6   7   2      384.03      395.11     14.09 o 
   7   7   2      323.40      299.54     15.60 o 
   8   7   2      205.51      228.47     17.44 o 
   9   7   2      111.99      107.25     14.36 o 
  10   7   2        8.37       10.52      9.94 o 
  11   7   2        5.96        0.85      9.09 o 
  12   7   2        0.04       10.31     18.73 o 
  13   7   2       34.33       29.44     19.72 o 
 -13   8   2        1.18       10.52     10.72 o 
 -12   8   2       12.33        4.94     18.16 o 
 -11   8   2       66.69       81.16     14.75 o 
 -10   8   2      115.70      140.41     16.61 o 
  -9   8   2        1.37       -4.31      7.84 o 
  -8   8   2       63.51       48.79     16.75 o 
  -7   8   2        0.12        3.74      5.55 o 
  -6   8   2        1.70       -5.11      6.07 o 
  -5   8   2       50.37       45.56      6.00 o 
  -4   8   2     1256.92     1211.36     23.88 o 
  -3   8   2       19.92       14.32      6.57 o 
  -2   8   2     1107.19     1058.52     24.82 o 
  -1   8   2        1.00       -2.91      4.08 o 
   0   8   2      118.32      140.45      9.45 o 
   1   8   2       59.09       72.90      7.62 o 
   2   8   2      337.28      304.97     12.58 o 
   3   8   2       69.84       80.19      9.28 o 
   4   8   2      211.04      211.98     12.65 o 
   5   8   2      220.82      233.18     13.09 o 
   6   8   2        1.04       -4.94      4.94 o 
   7   8   2      220.95      185.22     21.48 o 
   8   8   2        0.38        2.92      7.76 o 
   9   8   2        0.84        4.08      9.03 o 
  10   8   2       11.78       16.94     14.58 o 
  11   8   2       29.70       22.45     17.50 o 
  12   8   2        0.01       10.40     11.29 o 
  13   8   2        0.27       11.04     17.64 o 
 -12   9   2        1.44       14.21     10.90 o 
 -11   9   2        1.84       -0.02     10.76 o 
 -10   9   2       73.59       85.77     14.64 o 
  -9   9   2       56.43       39.93     11.13 o 
  -8   9   2      364.37      350.80     17.96 o 
  -7   9   2       95.03      105.80      9.82 o 
  -6   9   2       49.02       73.82      8.78 o 
  -5   9   2       67.45       62.13      7.22 o 
  -4   9   2       13.84       20.77      5.31 o 
  -3   9   2       48.59       36.70      7.07 o 
  -2   9   2       35.18       44.09      7.28 o 
  -1   9   2      306.92      291.21     13.29 o 
   0   9   2        1.27        3.38      6.47 o 
   1   9   2      555.41      572.79     18.03 o 
   2   9   2      727.16      789.83     45.72 o 
   3   9   2      113.83       96.60     10.39 o 
   4   9   2       55.61       74.04      9.80 o 
   5   9   2        0.06       -0.32      6.39 o 
   6   9   2       39.12       40.61      8.61 o 
   7   9   2       94.82       88.38     16.45 o 
   8   9   2        0.26       -5.02      7.39 o 
   9   9   2       48.17       44.31     12.69 o 
  10   9   2       95.12      106.21     16.56 o 
  11   9   2        0.53       19.02     11.40 o 
  12   9   2       25.83       32.36     13.57 o 
 -12  10   2       19.17       53.18     15.11 o 
 -11  10   2       20.37       36.18     12.50 o 
 -10  10   2       53.80       92.97     15.31 o 
  -9  10   2       34.13       40.76     12.24 o 
  -8  10   2       42.90       49.74     12.02 o 
  -7  10   2       11.73       14.98      8.06 o 
  -6  10   2      187.71      160.18     13.90 o 
  -5  10   2        3.81       11.97      6.47 o 
  -4  10   2       10.76       13.71      6.36 o 
  -3  10   2        3.50        2.60      6.08 o 
  -2  10   2       29.25       23.60      6.70 o 
  -1  10   2        0.76       27.25      6.87 o 
   0  10   2      144.63      161.70     15.84 o 
   1  10   2        0.00        5.67      5.86 o 
   2  10   2      206.91      165.50     13.59 o 
   3  10   2       10.25       11.11      7.56 o 
   4  10   2       20.09        7.95      6.98 o 
   5  10   2        5.83        6.03      7.52 o 
   6  10   2       74.56       57.95     12.90 o 
   7  10   2       24.69        9.34     10.03 o 
   8  10   2        8.68        6.23     13.21 o 
   9  10   2       15.57        1.13     13.49 o 
  10  10   2       29.94       25.95     16.80 o 
  11  10   2       74.67       82.38     23.12 o 
 -10  11   2       10.69       -4.15     14.34 o 
  -9  11   2       15.64       -0.09     13.12 o 
  -8  11   2        0.49       15.95     14.34 o 
  -7  11   2        0.98        0.99      9.73 o 
  -6  11   2       71.78       70.99     11.47 o 
  -5  11   2        8.48       21.28      8.34 o 
  -4  11   2       86.79       82.84     10.06 o 
  -3  11   2       33.40       33.05      8.58 o 
  -2  11   2      119.00      116.76     11.37 o 
  -1  11   2       80.72       87.37      9.93 o 
   0  11   2       19.17       33.34      7.73 o 
   1  11   2       88.30      126.72     11.32 o 
   2  11   2       58.83       53.80     10.20 o 
   3  11   2        3.60       -3.11      6.96 o 
   4  11   2      213.74      211.69     15.73 o 
   5  11   2       48.89       49.64     23.12 o 
   6  11   2       40.38       38.16     15.38 o 
   7  11   2       38.27       30.76     12.04 o 
   8  11   2       23.33       15.76     14.91 o 
   9  11   2       13.17        9.25     15.76 o 
  10  11   2        6.76        0.85     15.76 o 
  -9  12   2        2.43        6.61     16.42 o 
  -8  12   2       15.76        1.32     14.91 o 
  -7  12   2        0.04        9.72     13.02 o 
  -6  12   2        4.31        3.57      8.49 o 
  -5  12   2        0.00       10.85      8.72 o 
  -4  12   2       53.44       49.44     10.21 o 
  -3  12   2       85.56       94.31     13.78 o 
  -2  12   2      142.88      160.68     13.09 o 
  -1  12   2      185.29      174.62     13.27 o 
   0  12   2        0.50        1.60      6.90 o 
   1  12   2       56.05       53.49     10.93 o 
   2  12   2       55.00       51.57     10.82 o 
   3  12   2        0.13        9.28      8.31 o 
   4  12   2        6.43        7.80      8.26 o 
   5  12   2        7.80       25.80     12.16 o 
   6  12   2        7.38       -1.46      9.74 o 
   7  12   2        1.69       20.10     16.51 o 
   8  12   2       30.24       45.10     19.34 o 
   9  12   2        0.04       -5.66     14.34 o 
  -7  13   2        0.00        2.17     15.19 o 
  -6  13   2        0.07       11.25     11.22 o 
  -5  13   2        8.55       18.42      9.82 o 
  -4  13   2        7.08       15.27      9.63 o 
  -3  13   2       40.36       60.16     10.06 o 
  -2  13   2       75.00       81.05     11.00 o 
  -1  13   2        8.18       12.10      7.71 o 
   0  13   2        2.23        8.61      8.95 o 
   1  13   2        2.56       -5.96      8.09 o 
   2  13   2        9.65        1.68      8.84 o 
   3  13   2       31.12       33.33     10.80 o 
   4  13   2       17.29       30.95     13.07 o 
   5  13   2       29.91       21.45     11.99 o 
   6  13   2        8.20        7.45     12.40 o 
   7  13   2       26.53       36.25     14.34 o 
  -6  14   2        4.40       20.29     18.49 o 
  -5  14   2        0.39       22.10     10.72 o 
  -4  14   2        5.17       17.65     12.83 o 
  -3  14   2        0.47        1.61      8.26 o 
  -2  14   2       10.43       16.24      8.16 o 
  -1  14   2       19.00       23.59     10.54 o 
   0  14   2      133.86      159.09     19.55 o 
   1  14   2       13.34       16.09     10.45 o 
   2  14   2       14.07        7.34      9.96 o 
   3  14   2       48.40       40.40     12.43 o 
   4  14   2        1.53       -4.37     11.08 o 
   5  14   2       56.60       58.01     15.85 o 
   6  14   2        0.01        2.08     19.53 o 
  -3  15   2        0.39      -11.45     11.45 o 
  -2  15   2       52.12       73.55     20.40 o 
  -1  15   2        0.41        0.51      9.93 o 
   0  15   2        3.11       18.93     12.40 o 
   1  15   2       21.36       35.01     14.01 o 
   2  15   2       82.88      104.77     20.04 o 
 -15   1   3        1.09        4.10     19.30 o 
 -14   1   3       41.20       25.10     12.60 o 
 -13   1   3        4.57       21.68      8.18 o 
 -12   1   3       26.81       40.92      7.40 o 
 -11   1   3      153.65      167.28     10.39 o 
 -10   1   3      129.86      130.45     15.64 o 
  -9   1   3       30.88       37.28      5.87 o 
  -8   1   3        6.79       21.76      8.12 o 
  -7   1   3       44.93       48.84      5.35 o 
  -6   1   3     1233.12     1167.81     22.13 o 
  -5   1   3      432.66      408.89     10.45 o 
  -4   1   3    12025.87    11823.12    163.61 o 
  -3   1   3     1521.99     1398.67     23.90 o 
  -2   1   3      324.71      301.86      6.70 o 
  -1   1   3     1296.58     1201.87     22.66 o 
   0   1   3        0.03       -0.90      0.90 o 
   1   1   3      569.86      530.02     11.13 o 
   2   1   3     1040.60      970.18     18.85 o 
   3   1   3      456.51      414.70      8.44 o 
   4   1   3      372.10      346.53      8.25 o 
   5   1   3      301.18      308.96     10.72 o 
   6   1   3        1.09       -1.38      2.91 o 
   7   1   3      117.29      112.07      6.22 o 
   8   1   3        0.39       10.32      4.16 o 
   9   1   3      161.98      160.01     10.71 o 
  10   1   3      110.74      137.71     16.20 o 
  11   1   3       63.90       62.99     14.05 o 
  12   1   3       46.23       53.15     13.81 o 
  13   1   3        9.46        9.31     11.86 o 
  14   1   3       32.98       19.06     19.72 o 
  15   1   3        4.09      -17.93     17.93 o 
 -15   2   3        2.92       15.91     20.81 o 
 -14   2   3       21.81       31.51     12.60 o 
 -13   2   3        4.22       18.40      8.10 o 
 -12   2   3        1.77       19.50      7.97 o 
 -11   2   3        1.41        0.75      5.12 o 
 -10   2   3       17.05       15.55      9.37 o 
  -9   2   3      155.97      149.42     12.60 o 
  -8   2   3     1230.02     1218.99     24.73 o 
  -7   2   3        4.64        2.08      3.59 o 
  -6   2   3     7157.10     7413.48    105.08 o 
  -5   2   3      135.43      139.79      6.08 o 
  -4   2   3      339.72      339.07      6.98 o 
  -3   2   3     9443.18     9022.97    102.95 o 
  -2   2   3     9307.86     9054.63    102.71 o 
  -1   2   3     1432.40     1324.02     24.30 o 
   0   2   3    16450.07    15821.05    219.23 o 
   1   2   3     1349.80     1231.50     17.58 o 
   2   2   3        0.34       -1.24      1.31 o 
   3   2   3       81.48       82.16      6.86 o 
   4   2   3     1190.72     1146.23     20.29 o 
   5   2   3      870.04      830.53     20.11 o 
   6   2   3      319.36      299.50      9.66 o 
   7   2   3      553.86      543.27     14.41 o 
   8   2   3      938.47      911.01     24.41 o 
   9   2   3       86.44       90.90      9.42 o 
  10   2   3      443.77      506.10     26.80 o 
  11   2   3       15.63       14.77     11.37 o 
  12   2   3       23.42       34.38     12.84 o 
  13   2   3        5.12       -8.94      8.94 o 
  14   2   3        2.30       -0.30     19.91 o 
  15   2   3        0.64       -2.64     19.25 o 
 -15   3   3       10.86       35.31     26.37 o 
 -14   3   3       54.58       73.38     15.44 o 
 -13   3   3        3.51       -0.29      7.13 o 
 -12   3   3       32.06       27.35      8.55 o 
 -11   3   3      102.64       96.69      9.64 o 
 -10   3   3      311.46      313.23     13.44 o 
  -9   3   3        1.29       -1.17      4.47 o 
  -8   3   3      455.59      443.05     14.18 o 
  -7   3   3        1.56       -1.00      3.15 o 
  -6   3   3     1800.91     1726.53     27.18 o 
  -5   3   3      191.56      186.93      6.84 o 
  -4   3   3     2883.64     3086.82     38.56 o 
  -3   3   3     1207.02     1245.55     29.99 o 
  -2   3   3     5996.47     5878.07     75.22 o 
  -1   3   3      189.65      361.34     40.26 o 
   0   3   3        0.44       -2.34      2.34 o 
   1   3   3       68.69       63.76      3.19 o 
   2   3   3      717.98      667.62     11.71 o 
   3   3   3       73.35       66.23      4.53 o 
   4   3   3      144.22      141.73      5.48 o 
   5   3   3      615.12      616.83     12.66 o 
   6   3   3        1.35        5.04      3.09 o 
   7   3   3       98.07      101.76      6.23 o 
   8   3   3      133.48      145.59     10.53 o 
   9   3   3        7.82        7.42      6.64 o 
  10   3   3      407.18      402.30     17.72 o 
  11   3   3      104.83      108.10     42.93 o 
  12   3   3       21.26        3.05     10.66 o 
  13   3   3        6.74        3.73     11.72 o 
  14   3   3       56.07       61.03     16.89 o 
 -15   4   3        4.22       30.67     20.19 o 
 -14   4   3      181.22      266.62     22.30 o 
 -13   4   3       65.63       87.95     17.82 o 
 -12   4   3        1.35        4.04      7.08 o 
 -11   4   3      270.20      259.35     15.37 o 
 -10   4   3      510.96      473.68     16.92 o 
  -9   4   3       53.15       51.96      7.26 o 
  -8   4   3        0.04        6.80      4.88 o 
  -7   4   3        0.96        0.42      3.52 o 
  -6   4   3     4440.78     4516.38     61.83 o 
  -5   4   3        0.53        5.74      3.65 o 
  -4   4   3      182.38      209.38      6.46 o 
  -3   4   3     9189.73     9045.64    104.54 o 
  -2   4   3     3521.34     3461.53     47.04 o 
  -1   4   3      385.01      461.38     11.43 o 
   0   4   3     1246.73     1218.67     20.87 o 
   1   4   3      338.46      368.23      8.21 o 
   2   4   3      881.39      872.13     15.05 o 
   3   4   3      476.37      443.29      9.98 o 
   4   4   3      448.33      411.06      9.85 o 
   5   4   3        2.14        3.21      2.90 o 
   6   4   3       30.85       28.51      4.40 o 
   7   4   3       25.16       26.94      5.48 o 
   8   4   3      746.48      734.30     22.62 o 
   9   4   3      237.15      251.28     14.17 o 
  10   4   3      149.83      136.73     12.12 o 
  11   4   3       29.49       24.32     10.92 o 
  12   4   3       29.93        6.32     15.38 o 
  13   4   3       28.73       28.93     13.73 o 
  14   4   3        2.28       -9.15     21.84 o 
 -14   5   3       38.61       51.43     20.00 o 
 -13   5   3       15.65       15.35     21.84 o 
 -12   5   3      139.79      170.82     17.41 o 
 -11   5   3       84.13       93.61     13.69 o 
 -10   5   3        7.17        5.72      8.93 o 
  -9   5   3      121.64      117.60      9.39 o 
  -8   5   3      266.56      268.18     11.82 o 
  -7   5   3        6.83        7.99      4.33 o 
  -6   5   3     1603.56     1434.28     24.80 o 
  -5   5   3     1096.30     1082.26     17.87 o 
  -4   5   3      256.85      224.49      7.15 o 
  -3   5   3      389.37      368.12      8.10 o 
  -2   5   3      265.67      227.11      8.95 o 
  -1   5   3       35.57       28.17      4.53 o 
   0   5   3        5.01        3.34      1.92 o 
   1   5   3      555.23      524.56     12.79 o 
   2   5   3       92.84       85.62      6.37 o 
   3   5   3        7.97        8.28      2.78 o 
   4   5   3        3.36        4.65      2.87 o 
   5   5   3      101.03      115.35      6.26 o 
   6   5   3       89.04       98.36      6.75 o 
   7   5   3        1.43        0.48      4.98 o 
   8   5   3      704.33      600.12     20.70 o 
   9   5   3       18.09       22.98      7.99 o 
  10   5   3       15.68        7.56      8.00 o 
  11   5   3       24.90       24.06      8.76 o 
  12   5   3        2.57        6.69     16.94 o 
  13   5   3        4.53       11.04     16.98 o 
  14   5   3       12.93      103.61     27.65 o 
 -14   6   3       24.97       18.03     12.49 o 
 -13   6   3       20.58       32.78     11.47 o 
 -12   6   3       17.07        8.79     10.99 o 
 -11   6   3       37.17       39.04     11.27 o 
 -10   6   3      299.11      294.02     17.18 o 
  -9   6   3        1.89        9.61      6.90 o 
  -8   6   3      261.48      279.08     14.91 o 
  -7   6   3        1.06       -0.34      6.24 o 
  -6   6   3      107.19       86.61      7.48 o 
  -5   6   3       51.88       52.09      5.64 o 
  -4   6   3       95.43       76.05      7.19 o 
  -3   6   3      383.09      400.93     13.31 o 
  -2   6   3      606.04      722.20     17.43 o 
  -1   6   3       62.94      102.42      7.02 o 
   0   6   3      416.33      458.03     13.16 o 
   1   6   3      317.54      290.21      9.04 o 
   2   6   3     1258.99     1305.33     21.83 o 
   3   6   3      293.37      298.46      8.94 o 
   4   6   3        4.10        6.57      3.35 o 
   5   6   3      225.55      227.34      8.73 o 
   6   6   3       25.67       28.20      5.08 o 
   7   6   3       37.31       44.82      6.92 o 
   8   6   3      174.24      162.79     12.00 o 
   9   6   3        0.08       -8.41      8.67 o 
  10   6   3        6.82        4.48     14.30 o 
  11   6   3        5.69        2.94      9.24 o 
  12   6   3        4.10      -13.21     13.21 o 
  13   6   3        0.19      -15.00     15.00 o 
 -14   7   3       53.08       66.50     15.41 o 
 -13   7   3        9.41       18.27     11.43 o 
 -12   7   3        0.40       -4.44     11.61 o 
 -11   7   3       22.99       32.08     11.86 o 
 -10   7   3        3.58       -1.65      7.84 o 
  -9   7   3      108.24       83.99     10.68 o 
  -8   7   3      351.10      382.76     17.77 o 
  -7   7   3        5.06        8.12      5.30 o 
  -6   7   3      564.64      519.19     16.77 o 
  -5   7   3        9.88        9.12      4.44 o 
  -4   7   3      102.70       99.04      6.75 o 
  -3   7   3        0.82       11.76      4.10 o 
  -2   7   3      478.86      528.27     18.76 o 
  -1   7   3      692.80      648.49     23.39 o 
   0   7   3        5.77        4.01      3.99 o 
   1   7   3       27.66       40.17      5.19 o 
   2   7   3       68.52       70.48      5.23 o 
   3   7   3       75.35       93.70      5.86 o 
   4   7   3      308.81      325.10     10.25 o 
   5   7   3       70.48       75.83      8.27 o 
   6   7   3       39.40       56.03      8.93 o 
   7   7   3       31.60       30.75      7.75 o 
   8   7   3      160.62      157.57     15.57 o 
   9   7   3       18.49       19.94     11.18 o 
  10   7   3        8.83       25.48     10.20 o 
  11   7   3       76.07       74.91     14.74 o 
  12   7   3        0.43       18.40     15.57 o 
  13   7   3        1.33        6.79     17.17 o 
 -13   8   3       11.42       27.94     12.33 o 
 -12   8   3       22.26       42.68     12.07 o 
 -11   8   3       17.86       21.11     20.81 o 
 -10   8   3        9.48       14.25     21.51 o 
  -9   8   3       27.15       24.55      8.59 o 
  -8   8   3      638.44      650.41     38.43 o 
  -7   8   3       29.17       17.86      6.44 o 
  -6   8   3     1181.36     1110.88     26.10 o 
  -5   8   3       91.78       82.17      7.17 o 
  -4   8   3       61.69       62.96      6.49 o 
  -3   8   3      241.23      255.05     11.93 o 
  -2   8   3       10.02       14.43      5.34 o 
  -1   8   3        6.05        3.28      9.20 o 
   0   8   3      192.88      196.59     13.21 o 
   1   8   3        6.82       14.28      7.31 o 
   2   8   3       12.44       14.36      6.14 o 
   3   8   3        0.00        1.03      5.52 o 
   4   8   3      353.91      323.42     12.45 o 
   5   8   3      559.75      506.30     16.25 o 
   6   8   3        2.83       -1.82      6.55 o 
   7   8   3       36.58       37.63      8.73 o 
   8   8   3       64.62       52.90     11.34 o 
   9   8   3       52.87       46.92     11.58 o 
  10   8   3       50.42       48.94     11.86 o 
  11   8   3       16.13       22.88     11.33 o 
  12   8   3       21.17       24.71     13.06 o 
 -12   9   3       29.32       51.29     16.47 o 
 -11   9   3       20.03       28.06     25.71 o 
 -10   9   3       20.69       11.66      9.47 o 
  -9   9   3       80.82       69.83     20.57 o 
  -8   9   3      206.82      225.65     15.67 o 
  -7   9   3        5.35       12.70      6.30 o 
  -6   9   3      702.89      696.27     20.51 o 
  -5   9   3        0.42       -4.49      4.49 o 
  -4   9   3       75.33       55.16      8.20 o 
  -3   9   3       42.14       57.28      8.99 o 
  -2   9   3        1.44       -0.11      5.37 o 
  -1   9   3        0.33       41.47      7.03 o 
   0   9   3        3.32       16.52      5.73 o 
   1   9   3       40.24       81.65      9.87 o 
   2   9   3      165.16      134.38     14.04 o 
   3   9   3        8.51        2.00      6.30 o 
   4   9   3      308.97      315.24     17.21 o 
   5   9   3       48.09       25.07      7.84 o 
   6   9   3       48.51       64.65     19.25 o 
   7   9   3       39.62       30.81      8.71 o 
   8   9   3        2.19       11.11      8.97 o 
   9   9   3       12.88       21.18     10.67 o 
  10   9   3        0.00        2.73     10.10 o 
  11   9   3       12.07       41.45     12.70 o 
  12   9   3        5.54        2.77     12.01 o 
 -12  10   3        0.19       34.80     16.09 o 
 -11  10   3        2.84      -10.41     19.86 o 
 -10  10   3       25.11       34.38     12.23 o 
  -9  10   3       11.72        5.65      9.24 o 
  -8  10   3      234.72      240.92     16.61 o 
  -7  10   3        7.01       12.44      7.08 o 
  -6  10   3      312.32      279.55     19.96 o 
  -5  10   3      354.83      365.23     16.01 o 
  -4  10   3      323.33      293.65     14.54 o 
  -3  10   3        1.05       -2.74      5.31 o 
  -2  10   3       42.35       47.34      8.01 o 
  -1  10   3       62.79       44.69      7.74 o 
   0  10   3      304.91      262.20     13.86 o 
   1  10   3        3.37       -7.48      8.61 o 
   2  10   3       62.66       58.67     19.33 o 
   3  10   3        1.65        9.88      6.88 o 
   4  10   3       54.07       54.49      9.55 o 
   5  10   3      181.79      166.17     17.59 o 
   6  10   3       61.03       67.31     25.57 o 
   7  10   3        2.00        8.13     10.56 o 
   8  10   3       17.23       10.57     13.30 o 
   9  10   3       37.14       31.14     16.89 o 
  10  10   3       16.80        8.21     16.23 o 
  11  10   3        5.58       -1.23     16.89 o 
 -10  11   3       40.45       60.77     20.29 o 
  -9  11   3       11.93       -0.75     13.59 o 
  -8  11   3        4.09       14.81     13.59 o 
  -7  11   3        0.06       -6.87      8.86 o 
  -6  11   3       99.01      102.67     13.10 o 
  -5  11   3       68.73       62.66      9.35 o 
  -4  11   3       28.30       42.16      8.72 o 
  -3  11   3       87.88       73.98      9.63 o 
  -2  11   3       33.63       27.95      7.85 o 
  -1  11   3      204.22      214.17     13.47 o 
   0  11   3        0.58       -5.76      5.76 o 
   1  11   3       47.62       53.88      9.74 o 
   2  11   3        4.94        7.13      7.48 o 
   3  11   3       28.06       39.60      9.63 o 
   4  11   3      119.85      121.18     12.99 o 
   5  11   3        0.29       10.47     10.43 o 
   6  11   3        0.81        4.15     10.47 o 
   7  11   3        6.52        4.57     11.65 o 
   8  11   3       26.63       26.99     17.46 o 
   9  11   3       13.86       -1.04     15.57 o 
  10  11   3        9.25        6.13     16.23 o 
  -9  12   3        2.15      -10.19     15.19 o 
  -8  12   3       25.35       25.67     17.27 o 
  -7  12   3        1.78        0.52      9.93 o 
  -6  12   3       17.32       30.04     10.12 o 
  -5  12   3       19.18       21.54      9.13 o 
  -4  12   3        5.17       17.99      7.91 o 
  -3  12   3       93.18      105.16     11.48 o 
  -2  12   3       19.16       16.55      7.46 o 
  -1  12   3        2.36       10.27      7.24 o 
   0  12   3       49.13       55.13     11.02 o 
   1  12   3        9.20        5.74      8.08 o 
   2  12   3       19.71       21.46      9.11 o 
   3  12   3       20.15       28.32      9.33 o 
   4  12   3       33.46        7.45     10.72 o 
   5  12   3        9.60       16.31     13.16 o 
   6  12   3      111.76      111.23     22.03 o 
   7  12   3        0.11        9.48     12.34 o 
   8  12   3        2.26        4.43     16.32 o 
   9  12   3       21.23       34.35     19.25 o 
  -7  13   3        0.16        4.53     16.32 o 
  -6  13   3       15.87       46.08     11.43 o 
  -5  13   3        1.59       -0.05     10.04 o 
  -4  13   3        0.81        6.56      7.57 o 
  -3  13   3       74.35       82.12     11.21 o 
  -2  13   3       33.92       38.55      8.97 o 
  -1  13   3        4.85       -8.70      8.70 o 
   0  13   3        0.11       -2.60      7.88 o 
   1  13   3       10.69        3.46      8.55 o 
   2  13   3        5.36        4.45      8.78 o 
   3  13   3       35.56       23.34     10.02 o 
   4  13   3        1.57       -9.00      9.00 o 
   5  13   3        2.40        3.74     11.49 o 
   6  13   3       12.81        8.49     12.93 o 
   7  13   3        7.93       -1.98     22.65 o 
  -6  14   3       34.40       69.35     23.87 o 
  -5  14   3        0.40       22.66     10.48 o 
  -4  14   3       50.83       59.67     16.50 o 
  -3  14   3        4.25       -8.56      8.56 o 
  -2  14   3       64.40       67.26     12.91 o 
  -1  14   3      109.11      106.60     15.23 o 
   0  14   3       18.25       27.44     14.79 o 
   1  14   3       94.69       75.77     13.29 o 
   2  14   3      234.44      260.65     21.97 o 
   3  14   3       36.74       45.36     21.51 o 
   4  14   3        2.76       -3.88     10.96 o 
   5  14   3        0.75       14.40     13.83 o 
  -3  15   3       42.36       50.19     16.47 o 
  -2  15   3       18.04       19.59     12.18 o 
  -1  15   3        2.10       11.88     11.39 o 
   0  15   3        0.18       10.29     11.34 o 
   1  15   3       59.79       54.44     13.41 o 
 -15   0   4       30.63       40.57     18.68 o 
 -14   0   4        3.75       -0.19     14.15 o 
 -13   0   4        6.26       25.53     10.31 o 
 -12   0   4      114.56      113.56     13.59 o 
 -11   0   4      116.24      151.53     14.13 o 
 -10   0   4      181.26      176.94     14.18 o 
  -9   0   4        0.11       -3.57      6.04 o 
  -8   0   4     5995.18     6142.55    129.91 o 
  -7   0   4        5.93        4.12      4.99 o 
  -6   0   4       44.77       44.70      6.64 o 
  -5   0   4      894.61      840.34     23.65 o 
  -4   0   4    10999.80    10859.85    288.70 o 
  -3   0   4     4747.08     4308.12     87.26 o 
  -2   0   4     8582.59     8065.44    264.90 o 
  -1   0   4      369.63      305.74     11.99 o 
   0   0   4    24604.22    25977.75    688.55 o 
   1   0   4        5.23        6.61      3.21 o 
   2   0   4     7793.02     7883.61    211.01 o 
   3   0   4    11450.00    10924.84    212.77 o 
   4   0   4      254.75      246.76      9.36 o 
   5   0   4     2123.10     1930.84     76.30 o 
   6   0   4      939.35     1020.96     27.42 o 
   7   0   4      277.63      257.35     19.11 o 
   8   0   4      766.02      700.45     23.79 o 
   9   0   4       18.58       11.51     14.44 o 
  10   0   4      998.45      842.07     48.71 o 
  11   0   4      117.05      137.39     24.35 o 
  12   0   4      391.65      333.31     36.05 o 
  13   0   4        1.67        7.08     15.95 o 
  14   0   4       28.78       45.29     20.57 o 
 -15   1   4      126.99      165.23     47.70 o 
 -14   1   4        6.22        2.06     10.64 o 
 -13   1   4       66.49       57.92     10.01 o 
 -12   1   4       10.24       10.03      5.94 o 
 -11   1   4       31.62       47.86     10.61 o 
 -10   1   4      171.22      188.83     10.37 o 
  -9   1   4        0.98       -1.96      4.03 o 
  -8   1   4     2073.73     1986.25     35.59 o 
  -7   1   4      175.55      173.92      8.28 o 
  -6   1   4     2853.51     3025.94     77.35 o 
  -5   1   4      810.51      790.71     16.10 o 
  -4   1   4        8.45        9.04      3.12 o 
  -3   1   4     4950.67     4484.21     57.22 o 
  -2   1   4     5514.67     4908.85     62.02 o 
  -1   1   4      317.39      302.19     20.72 o 
   0   1   4        0.71        0.92      1.13 o 
   1   1   4       84.40       77.46      3.84 o 
   2   1   4       57.75       78.02      4.14 o 
   3   1   4      716.91      662.37     11.96 o 
   4   1   4      367.76      360.78      8.37 o 
   5   1   4       53.99       56.45      6.49 o 
   6   1   4     1843.77     1869.71     31.15 o 
   7   1   4      314.66      303.91      9.78 o 
   8   1   4      650.98      596.06     18.65 o 
   9   1   4       20.00        9.19      9.04 o 
  10   1   4      773.06      827.62     34.38 o 
  11   1   4      185.24      246.71     21.11 o 
  12   1   4      635.52      620.37     32.96 o 
  13   1   4        2.30        9.32     11.75 o 
  14   1   4       67.24       74.19     17.44 o 
 -15   2   4        1.12        1.28     13.16 o 
 -14   2   4        2.27        9.87     12.31 o 
 -13   2   4        4.15       -4.55     13.84 o 
 -12   2   4      149.05      153.52     11.99 o 
 -11   2   4        7.87        8.04      5.28 o 
 -10   2   4      130.97      132.21      9.27 o 
  -9   2   4        0.07       -4.28      4.28 o 
  -8   2   4        3.75       17.62      8.69 o 
  -7   2   4        0.19        1.06      3.50 o 
  -6   2   4      282.75      287.22     10.47 o 
  -5   2   4     6253.57     6072.66     76.06 o 
  -4   2   4     1714.09     1770.53     25.89 o 
  -3   2   4       41.73       72.61     10.02 o 
  -2   2   4     1478.45     1524.55     24.42 o 
  -1   2   4      130.38      199.23      6.64 o 
   0   2   4     6316.46     6080.61     84.89 o 
   1   2   4      516.03      495.47      9.49 o 
   2   2   4      630.80      546.89     10.50 o 
   3   2   4      516.85      550.17     16.98 o 
   4   2   4       53.25       64.27      4.18 o 
   5   2   4       95.48      184.29     19.44 o 
   6   2   4      280.49      269.65     10.83 o 
   7   2   4      344.07      341.44     14.74 o 
   8   2   4        3.73        1.14      5.16 o 
   9   2   4       90.26       97.17      9.35 o 
  10   2   4      271.14      302.88     22.15 o 
  11   2   4        1.58       -0.81     10.04 o 
  12   2   4      114.56      101.62     16.78 o 
  13   2   4       35.61       59.82     15.30 o 
  14   2   4       15.37       25.33     13.60 o 
 -15   3   4       21.28       35.81     13.71 o 
 -14   3   4        2.06        4.39      8.23 o 
 -13   3   4       26.25       17.53      8.53 o 
 -12   3   4       52.04       33.93      8.57 o 
 -11   3   4       81.48       97.78      9.52 o 
 -10   3   4       22.12       38.21      6.91 o 
  -9   3   4        0.61       -1.28      4.55 o 
  -8   3   4      174.04      168.16     14.17 o 
  -7   3   4        2.98       -0.21      3.78 o 
  -6   3   4      769.89      706.38     14.21 o 
  -5   3   4      157.23      156.64      5.55 o 
  -4   3   4      664.09      672.67     11.56 o 
  -3   3   4     7981.95     7728.11     89.42 o 
  -2   3   4       21.15       15.00      2.68 o 
  -1   3   4      185.17      158.62      6.84 o 
   0   3   4       11.26       15.16      2.52 o 
   1   3   4     1974.72     1916.15     26.84 o 
   2   3   4     1830.40     1883.45     26.78 o 
   3   3   4     1047.40     1037.64     16.98 o 
   4   3   4     1496.93     1555.97     23.89 o 
   5   3   4      720.27      688.16     13.65 o 
   6   3   4        0.92       -0.07      2.92 o 
   7   3   4      673.71      634.35     16.41 o 
   8   3   4      136.62      137.80     10.72 o 
   9   3   4      246.43      223.17     13.28 o 
  10   3   4      268.70      231.79     19.59 o 
  11   3   4        0.16       -7.38      9.70 o 
  12   3   4        0.51       -9.83      9.83 o 
  13   3   4        7.02       16.99     12.72 o 
  14   3   4        9.36       14.53     13.84 o 
 -15   4   4       23.39      -13.87     15.57 o 
 -14   4   4        5.48       16.26     10.56 o 
 -13   4   4        4.29       -2.74      8.99 o 
 -12   4   4       64.90       59.19     10.31 o 
 -11   4   4       60.54       75.06      9.00 o 
 -10   4   4       53.78       64.97      8.12 o 
  -9   4   4        0.02       -4.76      4.76 o 
  -8   4   4     1082.01     1079.13     24.19 o 
  -7   4   4       14.85       11.04      3.89 o 
  -6   4   4     2042.20     2123.06     32.67 o 
  -5   4   4     8727.41     8732.62    102.32 o 
  -4   4   4       22.24       17.39      3.12 o 
  -3   4   4     1269.13     1389.95     31.94 o 
  -2   4   4     3521.19     3560.60     54.17 o 
  -1   4   4      398.36      412.08     12.29 o 
   0   4   4     1770.04     1958.69     31.14 o 
   1   4   4     1339.12     1347.77     20.79 o 
   2   4   4      880.68      792.70     17.83 o 
   3   4   4      374.18      374.81      9.06 o 
   4   4   4      158.88      153.94      7.34 o 
   5   4   4       19.50       25.74      3.83 o 
   6   4   4      789.75      739.89     15.52 o 
   7   4   4        1.19       10.66      4.89 o 
   8   4   4      876.10      892.31     21.83 o 
   9   4   4       53.03       61.43      9.36 o 
  10   4   4      125.91      118.49     11.78 o 
  11   4   4        6.28       12.75     11.07 o 
  12   4   4        0.16        0.17     10.09 o 
  13   4   4        8.00       16.02     13.06 o 
  14   4   4        0.24       -1.31     13.30 o 
 -14   5   4        3.41        9.08     11.23 o 
 -13   5   4       51.15       54.88     12.99 o 
 -12   5   4       20.49       32.74     10.60 o 
 -11   5   4       14.13       10.92      7.66 o 
 -10   5   4       10.03        4.48      6.51 o 
  -9   5   4        2.12       -2.86      5.60 o 
  -8   5   4      123.26      120.20     13.61 o 
  -7   5   4        4.15        3.68      3.92 o 
  -6   5   4       43.22       36.72      4.37 o 
  -5   5   4       39.27       61.51      8.19 o 
  -4   5   4     3257.00     3033.89     39.32 o 
  -3   5   4        1.00       18.07      3.97 o 
  -2   5   4      427.66      527.14     13.58 o 
  -1   5   4       33.09       53.88      5.00 o 
   0   5   4        4.97        5.93      3.99 o 
   1   5   4      239.60      253.60      8.18 o 
   2   5   4       73.03       97.49      6.33 o 
   3   5   4      179.89      206.60      7.68 o 
   4   5   4      114.68      138.10      7.34 o 
   5   5   4       53.72       53.88      5.08 o 
   6   5   4      449.46      431.40     20.81 o 
   7   5   4      224.46      214.44     10.73 o 
   8   5   4      340.32      335.58     13.76 o 
   9   5   4      258.26      241.83     19.36 o 
  10   5   4       22.61       21.10      8.26 o 
  11   5   4        0.76       15.51     11.14 o 
  12   5   4       31.51       60.06     14.09 o 
  13   5   4        2.46       -2.36     16.51 o 
 -14   6   4        0.27        6.38     10.74 o 
 -13   6   4        6.78       23.99     10.87 o 
 -12   6   4        1.09        2.30      9.27 o 
 -11   6   4       23.95       33.29     11.18 o 
 -10   6   4      337.28      325.64     17.76 o 
  -9   6   4        2.52        1.02      8.70 o 
  -8   6   4       56.02       49.91      8.90 o 
  -7   6   4       10.41       11.22      5.09 o 
  -6   6   4      326.10      335.46     12.97 o 
  -5   6   4      336.81      357.01     23.81 o 
  -4   6   4       77.88       94.46      7.38 o 
  -3   6   4      188.94      212.59      8.18 o 
  -2   6   4       17.35       34.59      5.19 o 
  -1   6   4        2.74       17.01      4.14 o 
   0   6   4       53.63       44.04      3.66 o 
   1   6   4      146.53      161.95      7.89 o 
   2   6   4      447.52      534.22     12.87 o 
   3   6   4        1.15        7.27      3.07 o 
   4   6   4       81.76       99.84      6.12 o 
   5   6   4        3.01        1.63      3.66 o 
   6   6   4      164.49      171.45      9.69 o 
   7   6   4        8.47       15.73      6.08 o 
   8   6   4      801.27      743.58     26.77 o 
   9   6   4      198.84      204.07     14.03 o 
  10   6   4       25.12        8.88      9.39 o 
  11   6   4       26.76       49.26     18.97 o 
  12   6   4        1.00        7.55     15.57 o 
  13   6   4       10.29        4.53     17.93 o 
 -14   7   4        0.96       17.65     12.01 o 
 -13   7   4        1.19       14.88     10.53 o 
 -12   7   4       94.61       82.00     14.04 o 
 -11   7   4       92.24       92.26     22.41 o 
 -10   7   4       10.82        9.83      7.76 o 
  -9   7   4        2.19       -4.02      6.64 o 
  -8   7   4     1087.45      977.16     28.93 o 
  -7   7   4        3.60        3.32      5.24 o 
  -6   7   4      358.48      376.02     12.38 o 
  -5   7   4        1.61        1.65      3.89 o 
  -4   7   4      143.49      109.41      7.12 o 
  -3   7   4      306.50      268.23     11.42 o 
  -2   7   4      139.02      124.65      8.31 o 
  -1   7   4      324.78      330.51     12.06 o 
   0   7   4       19.77       11.46      5.02 o 
   1   7   4      908.95      874.58     16.65 o 
   2   7   4        0.11        2.22      3.19 o 
   3   7   4      172.59      156.80      7.21 o 
   4   7   4        3.63        6.00      3.92 o 
   5   7   4       31.65       34.40      5.27 o 
   6   7   4      456.64      438.61     21.99 o 
   7   7   4       34.26       27.10     12.27 o 
   8   7   4       42.96       43.77     14.72 o 
   9   7   4       17.56       18.05     10.27 o 
  10   7   4        0.16        3.60     13.12 o 
  11   7   4        1.89       -3.19      9.27 o 
  12   7   4        9.78       25.19     17.55 o 
  13   7   4        0.00       12.36     16.89 o 
 -13   8   4       43.14       53.36     24.16 o 
 -12   8   4        1.72       13.64     10.76 o 
 -11   8   4       10.79       37.52     11.66 o 
 -10   8   4      242.99      279.89     21.38 o 
  -9   8   4        2.86        2.72      7.61 o 
  -8   8   4        0.00       11.18      7.27 o 
  -7   8   4       38.54       47.13      7.49 o 
  -6   8   4        2.98        9.43      4.91 o 
  -5   8   4       67.75       65.38      6.62 o 
  -4   8   4        1.02        8.22      5.19 o 
  -3   8   4      157.73      175.73     10.38 o 
  -2   8   4      340.77      314.42     12.99 o 
  -1   8   4      172.07      182.82     11.02 o 
   0   8   4       67.15       70.88      8.64 o 
   1   8   4       43.68       39.85      7.33 o 
   2   8   4      347.22      384.25     15.95 o 
   3   8   4      112.73      117.67     10.28 o 
   4   8   4        1.71       -2.55      4.84 o 
   5   8   4      172.43      186.56     15.12 o 
   6   8   4      380.45      400.53     19.85 o 
   7   8   4       31.84       42.04      9.03 o 
   8   8   4       29.31       26.63     10.13 o 
   9   8   4       21.52       36.82     11.24 o 
  10   8   4       18.19       36.02     11.98 o 
  11   8   4        1.37        9.15     11.04 o 
  12   8   4        0.78      -10.29     16.14 o 
 -12   9   4        0.10       18.35     10.78 o 
 -11   9   4        0.12        6.04      9.41 o 
 -10   9   4      105.98       95.65     22.17 o 
  -9   9   4        0.54       -0.75      7.26 o 
  -8   9   4      573.47      571.18     31.54 o 
  -7   9   4      113.88      109.92     10.14 o 
  -6   9   4       46.68       37.27      6.50 o 
  -5   9   4        1.16        6.18      4.98 o 
  -4   9   4        0.24       -4.88      4.88 o 
  -3   9   4      112.16      117.31     11.45 o 
  -2   9   4      660.59      681.57     20.07 o 
  -1   9   4      660.80      688.90     23.04 o 
   0   9   4        0.06       -5.45      5.45 o 
   1   9   4      242.35      278.18     14.74 o 
   2   9   4      115.00      120.06     14.22 o 
   3   9   4       33.90       29.64      7.62 o 
   4   9   4      125.98      123.24     11.61 o 
   5   9   4      188.21      177.84     16.57 o 
   6   9   4       14.62        7.91      9.45 o 
   7   9   4       52.97       25.26     11.31 o 
   8   9   4       89.86      115.66     14.92 o 
   9   9   4        0.06        4.03      9.43 o 
  10   9   4       16.74       30.89     12.00 o 
  11   9   4       17.91       16.26     12.52 o 
 -12  10   4        0.91        0.06     16.70 o 
 -11  10   4       14.47       23.58     12.19 o 
 -10  10   4       58.09       49.25     16.51 o 
  -9  10   4        1.39       20.95      9.96 o 
  -8  10   4       42.89       35.10      9.30 o 
  -7  10   4       14.29       25.03      7.14 o 
  -6  10   4       90.22       86.63      9.93 o 
  -5  10   4       76.72       79.04      9.50 o 
  -4  10   4        0.05        1.29      5.74 o 
  -3  10   4       38.51       36.80      7.60 o 
  -2  10   4      183.91      161.35     11.29 o 
  -1  10   4        0.00        2.34      5.68 o 
   0  10   4       49.04       44.52      8.81 o 
   1  10   4        0.59        6.55      6.84 o 
   2  10   4      100.82      115.78     17.37 o 
   3  10   4      293.90      304.61     18.55 o 
   4  10   4       44.42       30.00     11.26 o 
   5  10   4       48.52       64.97     15.00 o 
   6  10   4      113.22      134.35     16.62 o 
   7  10   4       31.58       34.67     12.22 o 
   8  10   4       46.23       27.46     16.14 o 
   9  10   4       23.03       23.97     15.66 o 
  10  10   4       21.90       56.52     20.38 o 
  11  10   4        4.33        4.62     16.42 o 
 -10  11   4       23.72       40.48     17.83 o 
  -9  11   4        1.15       13.59     13.96 o 
  -8  11   4        0.16       -2.95     10.06 o 
  -7  11   4        4.17        5.88     16.28 o 
  -6  11   4       38.69       49.17      8.86 o 
  -5  11   4       13.72       19.19      7.69 o 
  -4  11   4      404.16      411.04     17.78 o 
  -3  11   4       11.34       17.52      7.27 o 
  -2  11   4       36.00       36.47      8.15 o 
  -1  11   4       61.66       52.29      9.85 o 
   0  11   4        1.40       -6.64      6.64 o 
   1  11   4       47.40       41.40      9.49 o 
   2  11   4       15.41        4.27      7.82 o 
   3  11   4        2.39       10.11      7.89 o 
   4  11   4      122.63      113.15     23.50 o 
   5  11   4       47.04       46.04     12.69 o 
   6  11   4        3.28        0.55     11.98 o 
   7  11   4       20.70       15.32     11.89 o 
   8  11   4       12.45       35.01     16.14 o 
   9  11   4       33.06       31.33     16.23 o 
  10  11   4       12.32        0.85     15.57 o 
  -9  12   4        2.39        1.23     15.00 o 
  -8  12   4        3.96       -5.47     12.74 o 
  -7  12   4        1.16        3.57     10.74 o 
  -6  12   4        0.46        1.18      8.18 o 
  -5  12   4       80.36       62.72      9.91 o 
  -4  12   4        7.60        6.23      7.69 o 
  -3  12   4       59.21       47.70      9.33 o 
  -2  12   4       15.66       13.25      8.37 o 
  -1  12   4        1.05       -3.84      6.99 o 
   0  12   4      282.05      338.05     19.84 o 
   1  12   4        1.92       13.49      8.69 o 
   2  12   4       41.37       51.32     10.73 o 
   3  12   4      147.81      149.04     18.74 o 
   4  12   4       21.00       12.44     11.61 o 
   5  12   4       84.45      101.43     16.94 o 
   6  12   4        0.30       14.04     12.03 o 
   7  12   4        0.05        1.59     11.59 o 
   8  12   4       31.86       29.63     16.42 o 
   9  12   4        0.02        9.62     18.40 o 
  -7  13   4        0.00       -4.05     12.22 o 
  -6  13   4       10.93        9.26      9.30 o 
  -5  13   4        7.87       16.52      7.93 o 
  -4  13   4        4.54        8.79      7.86 o 
  -3  13   4       96.49       88.31     19.21 o 
  -2  13   4        8.45        1.26      8.61 o 
  -1  13   4       15.56       12.19      9.06 o 
   0  13   4        5.01       -0.53      8.93 o 
   1  13   4       37.99       25.48      9.98 o 
   2  13   4       32.43       51.34     11.73 o 
   3  13   4       16.15        7.27     11.23 o 
   4  13   4       26.73       32.72     13.27 o 
   5  13   4       29.64       28.42     13.56 o 
   6  13   4        7.46        3.90     11.42 o 
   7  13   4       24.79       24.21     13.64 o 
  -6  14   4        3.05       17.55     20.85 o 
  -5  14   4        0.28       21.27     13.57 o 
  -4  14   4        2.74       -1.38      9.39 o 
  -3  14   4        2.48       14.63     10.05 o 
  -2  14   4        0.00       16.28     12.13 o 
  -1  14   4       17.28       18.88     16.70 o 
   0  14   4        5.54        1.93      9.56 o 
   1  14   4       14.16       19.92     10.59 o 
   2  14   4      154.36      198.23     58.88 o 
   3  14   4       52.34       75.69     17.93 o 
   4  14   4       12.92        8.82     13.05 o 
   5  14   4       12.59       15.95     20.85 o 
  -3  15   4        4.12       11.78     27.79 o 
  -2  15   4       84.27      110.23     19.80 o 
  -1  15   4        2.31        4.64     13.47 o 
   0  15   4       11.49       12.09     11.85 o 
   1  15   4       14.86       18.21     18.49 o 
 -15   1   5        0.95        3.89     11.07 o 
 -14   1   5       12.01        7.09      8.10 o 
 -13   1   5        6.33        2.77      6.02 o 
 -12   1   5        0.95       -4.57      5.33 o 
 -11   1   5        0.96        1.64      5.16 o 
 -10   1   5      374.01      367.23     13.63 o 
  -9   1   5        6.48        4.40      4.33 o 
  -8   1   5        6.50        1.33      4.42 o 
  -7   1   5      327.02      319.46     10.77 o 
  -6   1   5     1167.42     1197.40     31.50 o 
  -5   1   5       46.64       56.00      4.46 o 
  -4   1   5     2677.98     2531.83     34.43 o 
  -3   1   5      808.78      795.25     22.62 o 
  -2   1   5      401.48      373.58     14.68 o 
  -1   1   5       72.55       71.15      4.81 o 
   0   1   5        0.14       -4.27      4.27 o 
   1   1   5      162.91      142.66      5.31 o 
   2   1   5      482.17      438.36     10.90 o 
   3   1   5     1531.77     1476.15     39.64 o 
   4   1   5       35.39       57.89      5.30 o 
   5   1   5       51.53       63.08      6.57 o 
   6   1   5       37.72       45.22      4.06 o 
   7   1   5       18.40       14.70      4.81 o 
   8   1   5      758.38      718.39     20.77 o 
   9   1   5       18.43       20.52     10.06 o 
  10   1   5        0.00       17.60     10.74 o 
  11   1   5        5.88       -4.09      9.67 o 
  12   1   5       84.06       80.14     16.30 o 
  13   1   5        0.04      -10.01     10.01 o 
  14   1   5       18.98       32.24     15.19 o 
 -15   2   5        2.89       27.13     12.94 o 
 -14   2   5       15.89       21.58      8.82 o 
 -13   2   5        3.82        2.27      8.44 o 
 -12   2   5        1.86       14.23      6.30 o 
 -11   2   5        0.95        0.59      5.30 o 
 -10   2   5        2.14       17.59      5.28 o 
  -9   2   5       88.05      100.45     10.12 o 
  -8   2   5      223.40      237.96     15.36 o 
  -7   2   5     1260.31     1201.60     23.80 o 
  -6   2   5     3529.79     3402.75     60.35 o 
  -5   2   5      902.09      931.05     23.73 o 
  -4   2   5      302.09      276.10      9.74 o 
  -3   2   5     1827.83     1733.88     24.93 o 
  -2   2   5        2.11        6.32      2.44 o 
   0   2   5    13488.61    13956.54    218.84 o 
   1   2   5     1135.40     1110.67     18.24 o 
   2   2   5     2091.40     2230.27     40.18 o 
   3   2   5     3660.63     3485.36     51.21 o 
   4   2   5     1131.79     1216.08     21.22 o 
   5   2   5     1705.48     1608.31     27.44 o 
   6   2   5      580.86      550.06     14.40 o 
   7   2   5      261.46      271.06     19.20 o 
   8   2   5       26.04       26.23      6.62 o 
   9   2   5      382.13      347.35     21.11 o 
  10   2   5      917.95      947.24     58.33 o 
  11   2   5        5.53       -9.65     14.30 o 
  12   2   5       96.83       85.19     16.06 o 
  13   2   5        0.24       -7.13     10.40 o 
  14   2   5       11.00       -5.37     15.47 o 
 -15   3   5        6.34       23.75     13.03 o 
 -14   3   5       13.80       29.90      9.70 o 
 -13   3   5        0.28        1.63     15.54 o 
 -12   3   5      127.45      133.06     11.01 o 
 -11   3   5        0.50       -5.29      5.29 o 
 -10   3   5      713.77      708.20     20.07 o 
  -9   3   5        0.09        1.70      4.99 o 
  -8   3   5       57.60       71.18      7.07 o 
  -7   3   5       47.66       63.10      7.97 o 
  -6   3   5      663.96      734.12     14.70 o 
  -5   3   5     1433.98     1402.78     22.69 o 
  -4   3   5     1871.03     1652.16     25.08 o 
  -3   3   5       85.00       99.82      8.66 o 
  -2   3   5      821.35      735.27     45.73 o 
  -1   3   5       58.92      177.90     11.68 o 
   0   3   5       28.83       34.98      2.78 o 
   1   3   5      294.25      536.27     10.07 o 
   2   3   5     3014.17     2967.34     40.52 o 
   3   3   5      204.23      199.08      6.02 o 
   4   3   5       21.18       12.30      2.66 o 
   5   3   5       38.21       35.91      3.73 o 
   6   3   5      545.55      539.45     14.46 o 
   7   3   5        9.90        9.76      4.66 o 
   8   3   5     1548.57     1472.79     29.69 o 
   9   3   5        0.03       -0.04      7.21 o 
  10   3   5        0.45       -7.20      9.24 o 
  11   3   5       39.92       76.62     14.88 o 
  12   3   5       44.77       54.45     14.77 o 
  13   3   5       11.64       12.36     16.75 o 
  14   3   5       14.64       52.72     16.24 o 
 -15   4   5        0.02       17.48     12.26 o 
 -14   4   5       71.36       81.87     14.87 o 
 -13   4   5       50.77       84.26     19.20 o 
 -12   4   5        0.03       10.43      6.96 o 
 -11   4   5        0.00        2.17      8.70 o 
 -10   4   5      631.99      577.16     18.37 o 
  -9   4   5       18.84       24.12      6.71 o 
  -8   4   5        1.76        7.45      4.87 o 
  -7   4   5       60.35       66.70     10.94 o 
  -6   4   5      186.81      200.98     10.99 o 
  -5   4   5      151.25      165.21     10.64 o 
  -4   4   5      107.39      125.23      5.13 o 
  -3   4   5       20.91       25.93      4.40 o 
  -2   4   5      532.56      598.19     23.16 o 
  -1   4   5       87.00      156.16     17.90 o 
   0   4   5       10.99        4.27      2.31 o 
   1   4   5     1068.29     1084.36     17.70 o 
   2   4   5       32.21       23.61      3.66 o 
   3   4   5       19.44       48.60     10.83 o 
   4   4   5       36.45       27.75      4.17 o 
   5   4   5        7.73        6.75      3.01 o 
   6   4   5       26.96       27.52      7.59 o 
   7   4   5      749.07      716.63     18.38 o 
   8   4   5       77.63       67.60      7.60 o 
   9   4   5        5.18       25.14      7.53 o 
  10   4   5       34.04       24.45     12.83 o 
  11   4   5       23.42       19.95     11.33 o 
  12   4   5        3.49       -6.08     12.74 o 
  13   4   5        5.60        0.91     19.39 o 
  14   4   5        0.67       11.00     14.03 o 
 -15   5   5        0.16       -3.49     15.00 o 
 -14   5   5       15.10       26.24     13.12 o 
 -13   5   5        8.60       16.34     11.65 o 
 -12   5   5      201.04      158.83     17.00 o 
 -11   5   5        1.95       -6.76      6.76 o 
 -10   5   5       57.39       53.26      9.45 o 
  -9   5   5      110.00      115.38     11.25 o 
  -8   5   5       26.66       30.66      6.36 o 
  -7   5   5      236.01      232.73     16.00 o 
  -6   5   5      609.40      571.36     12.25 o 
  -5   5   5     1637.41     1607.51     23.85 o 
  -4   5   5      439.34      427.45      9.24 o 
  -3   5   5      336.29      313.96     10.48 o 
  -2   5   5        0.31        4.30      3.71 o 
  -1   5   5      429.12      453.30     14.92 o 
   0   5   5        0.19        3.88      2.91 o 
   1   5   5       58.77       80.65      5.26 o 
   2   5   5        7.95        0.73      2.71 o 
   3   5   5     1279.78     1293.62     21.56 o 
   4   5   5      516.08      565.71     12.66 o 
   5   5   5       25.40       12.44      3.70 o 
   6   5   5       15.94       42.32      6.91 o 
   7   5   5        2.08        2.00      5.09 o 
   8   5   5      370.43      327.61     17.52 o 
   9   5   5        0.79       -2.31      6.79 o 
  10   5   5        0.00       -8.37      8.37 o 
  11   5   5       23.47       13.05     14.53 o 
  12   5   5        5.69       -3.40     10.44 o 
  13   5   5        4.57        6.01     13.35 o 
 -14   6   5       14.63       14.97     11.38 o 
 -13   6   5        8.50        7.10     10.57 o 
 -12   6   5       29.54       32.21     11.11 o 
 -11   6   5        0.02        4.93      7.62 o 
 -10   6   5      243.26      213.41     15.37 o 
  -9   6   5        0.66        5.56      6.69 o 
  -8   6   5      390.05      399.40     17.33 o 
  -7   6   5       16.79       17.59      4.74 o 
  -6   6   5       30.53       21.82      4.79 o 
  -5   6   5        6.65        5.01      4.02 o 
  -4   6   5      110.62      102.58      6.50 o 
  -3   6   5       87.69      125.27      7.89 o 
  -2   6   5     1028.79     1090.93     31.02 o 
  -1   6   5      531.25      536.65     16.67 o 
   0   6   5     2970.14     2903.27     45.95 o 
   1   6   5       18.26       21.57      3.36 o 
   2   6   5        6.97       10.02      4.19 o 
   3   6   5        6.33       48.12     11.67 o 
   4   6   5      319.49      315.29      9.75 o 
   5   6   5        1.77        9.29      4.89 o 
   6   6   5      337.43      335.16     13.18 o 
   7   6   5      366.87      355.01     14.08 o 
   8   6   5      262.67      276.52     13.23 o 
   9   6   5        1.20       -1.53      6.69 o 
  10   6   5       46.89       48.79     10.70 o 
  11   6   5        2.81       15.00     17.08 o 
  12   6   5       32.84       51.99     21.89 o 
  13   6   5        0.03       30.67     20.29 o 
 -14   7   5        0.00        2.88     10.43 o 
 -13   7   5        4.23        8.77     17.27 o 
 -12   7   5        9.01       19.68     10.56 o 
 -11   7   5        0.80        7.39     14.20 o 
 -10   7   5        8.86       -2.10      6.88 o 
  -9   7   5       30.16       28.39      8.23 o 
  -8   7   5       19.16       18.10      7.92 o 
  -7   7   5      115.67      144.23      8.75 o 
  -6   7   5      223.09      227.26     10.14 o 
  -5   7   5        3.99        1.44      4.13 o 
  -4   7   5       40.15       43.02      6.56 o 
  -3   7   5       97.78       86.66      7.94 o 
  -2   7   5       22.99       31.47      5.65 o 
  -1   7   5      315.18      382.44     22.23 o 
   0   7   5        0.13       -2.29      3.97 o 
   1   7   5      363.83      395.70     14.10 o 
   2   7   5      288.00      290.07     10.26 o 
   3   7   5       56.98       41.57      4.89 o 
   4   7   5     1524.25     1513.72     26.35 o 
   5   7   5      171.18      154.11      9.40 o 
   6   7   5      908.69      851.90     21.90 o 
   7   7   5      120.32      112.74     20.41 o 
   8   7   5       85.50       82.29     11.30 o 
   9   7   5        0.17       -8.18      8.18 o 
  10   7   5      113.82      132.22     16.62 o 
  11   7   5        7.94       14.06     15.10 o 
  12   7   5        0.04       11.61     17.36 o 
  13   7   5       10.49       36.80     21.51 o 
 -13   8   5        4.71       10.26     11.11 o 
 -12   8   5      170.78      245.56     23.50 o 
 -11   8   5        2.00       -0.26      8.87 o 
 -10   8   5        3.65       10.50      8.19 o 
  -9   8   5        0.55       -6.12      6.70 o 
  -8   8   5      226.53      169.57     13.77 o 
  -7   8   5       36.44       41.44      6.56 o 
  -6   8   5       82.81       70.21      7.23 o 
  -5   8   5      114.78       96.78      7.68 o 
  -4   8   5      192.12      201.45     11.29 o 
  -3   8   5      106.57       98.35     12.05 o 
  -2   8   5        0.93        1.72      4.88 o 
  -1   8   5       20.84       21.30      8.01 o 
   0   8   5        0.63        1.48      5.12 o 
   1   8   5       98.65       85.92      7.21 o 
   2   8   5     1722.12     1663.97     38.14 o 
   3   8   5      279.45      311.78     14.88 o 
   4   8   5        3.40       -3.28      5.05 o 
   5   8   5       10.24       -1.95      6.51 o 
   6   8   5      224.48      223.14     14.52 o 
   7   8   5        0.45       -6.63      6.63 o 
   8   8   5       94.28       90.79     14.14 o 
   9   8   5        6.38       13.89     14.20 o 
  10   8   5       47.25       39.31     18.68 o 
  11   8   5        1.29      -15.00     15.00 o 
  12   8   5       32.00       45.67     22.08 o 
 -12   9   5       10.41       -5.59     25.43 o 
 -11   9   5        0.17       -5.56      8.41 o 
 -10   9   5        0.20       12.46      9.67 o 
  -9   9   5        2.15        7.92      8.06 o 
  -8   9   5       46.45       54.50     10.26 o 
  -7   9   5       15.81       15.38      7.19 o 
  -6   9   5      391.44      366.93     16.26 o 
  -5   9   5        0.05        0.45      5.09 o 
  -4   9   5      156.40      133.78     10.25 o 
  -3   9   5       13.33       14.93      6.20 o 
  -2   9   5      148.93      139.30     11.73 o 
  -1   9   5       23.21       42.80      7.96 o 
   0   9   5        1.01        7.75      6.24 o 
   1   9   5       49.11       47.62      8.43 o 
   2   9   5        0.16       -2.31      5.86 o 
   3   9   5        9.32       19.55      7.46 o 
   4   9   5      535.39      459.92     24.47 o 
   5   9   5       61.88       51.43     13.26 o 
   6   9   5        3.64        9.71      9.31 o 
   7   9   5        0.62       -8.50      8.50 o 
   8   9   5        0.62        4.34     12.64 o 
   9   9   5        0.56       -4.62      9.78 o 
  10   9   5      119.76      141.35     18.14 o 
  11   9   5       31.05       15.20     19.72 o 
 -12  10   5       91.53      199.10     31.33 o 
 -11  10   5        0.03        2.53      9.79 o 
 -10  10   5       34.04       45.52     13.78 o 
  -9  10   5       17.05       28.54      9.42 o 
  -8  10   5      235.91      225.58     16.26 o 
  -7  10   5       20.01       17.91      8.03 o 
  -6  10   5       50.53       64.87     10.27 o 
  -5  10   5      247.71      249.44     19.68 o 
  -4  10   5       68.46       71.15      8.89 o 
  -3  10   5       16.02       16.74      6.34 o 
  -2  10   5       23.27       23.04      7.71 o 
  -1  10   5      211.17      241.65     15.20 o 
   0  10   5        5.01       -5.59      6.03 o 
   1  10   5       92.12      102.14     11.62 o 
   2  10   5      245.06      250.21     15.36 o 
   3  10   5      516.09      523.53     21.03 o 
   4  10   5       32.83       24.64     10.90 o 
   5  10   5       32.41       10.07     11.61 o 
   6  10   5        8.45       19.98     11.06 o 
   7  10   5        4.09       -8.21     12.83 o 
   8  10   5      133.34      154.85     24.72 o 
   9  10   5        5.10        2.74     14.91 o 
  10  10   5       17.23       39.06     19.53 o 
 -10  11   5      105.84      163.62     27.84 o 
  -9  11   5       14.94       14.34     14.44 o 
  -8  11   5        0.20        1.09     19.15 o 
  -7  11   5        1.70       -0.98     10.17 o 
  -6  11   5      230.67      222.25     14.05 o 
  -5  11   5      283.95      259.76     15.04 o 
  -4  11   5      104.46      110.89     11.13 o 
  -3  11   5       74.46       75.32     11.67 o 
  -2  11   5        2.45       -1.30      7.73 o 
  -1  11   5       22.44       31.99      9.04 o 
   0  11   5        3.41        2.15      7.21 o 
   1  11   5      168.93      141.41     13.80 o 
   2  11   5        0.05       -2.66      7.14 o 
   3  11   5        2.99       -2.47      9.95 o 
   4  11   5      153.25      197.18     28.92 o 
   5  11   5      113.80      128.24     17.54 o 
   6  11   5       36.13       65.81     22.32 o 
   7  11   5        0.00        2.68     11.15 o 
   8  11   5       21.76        6.51     14.63 o 
   9  11   5        7.64       26.04     16.42 o 
  -9  12   5       18.26       21.99     17.46 o 
  -8  12   5       11.55       24.94     12.54 o 
  -7  12   5        0.01        4.86     10.68 o 
  -6  12   5       19.28       39.84     10.27 o 
  -5  12   5       19.34       24.80      9.69 o 
  -4  12   5      115.49      148.01     15.25 o 
  -3  12   5       66.80       63.57     16.52 o 
  -2  12   5       26.02       30.92      9.85 o 
  -1  12   5       60.20       62.50     11.28 o 
   0  12   5      202.06      251.47     17.55 o 
   1  12   5      154.70      181.84     16.12 o 
   2  12   5       13.05       16.20      8.88 o 
   3  12   5       15.12       27.78     12.21 o 
   4  12   5       38.55       26.95     12.44 o 
   5  12   5       34.56       41.50     16.14 o 
   6  12   5       11.94       27.62     12.24 o 
   7  12   5        7.25       -0.85     11.40 o 
   8  12   5        1.70      -14.34     14.34 o 
  -7  13   5        6.44       18.61     13.22 o 
  -6  13   5        6.69        3.57     11.56 o 
  -5  13   5       38.17       41.86     11.07 o 
  -4  13   5      227.86      234.23     22.37 o 
  -3  13   5       35.15       37.58     10.50 o 
  -2  13   5        0.68       12.27      9.38 o 
  -1  13   5       71.48       76.95     12.30 o 
   0  13   5        2.48        3.19     11.44 o 
   1  13   5       83.37       68.16     18.11 o 
   2  13   5       37.69       36.17     13.08 o 
   3  13   5       13.89        5.29     12.13 o 
   4  13   5       19.51       17.34     28.83 o 
   5  13   5       11.19        5.40     12.45 o 
   6  13   5        0.00        9.24     24.96 o 
   7  13   5        7.69        3.58     13.33 o 
  -6  14   5       73.93       65.93     16.48 o 
  -5  14   5        0.91       -0.78      9.76 o 
  -4  14   5       66.65       88.00     14.02 o 
  -3  14   5       76.00       58.45     12.78 o 
  -2  14   5      277.85      283.76     20.69 o 
  -1  14   5      140.15      168.86     17.49 o 
   0  14   5      179.98      191.33     20.54 o 
   1  14   5       58.33       88.14     14.22 o 
   2  14   5       49.72       55.35     16.05 o 
   3  14   5        1.62       12.30     13.76 o 
   4  14   5       30.58       47.78     16.15 o 
   5  14   5       23.59       27.36     23.02 o 
  -2  15   5       26.51       23.75     33.03 o 
  -1  15   5       65.20       57.72     17.17 o 
   0  15   5        0.00       18.02     21.89 o 
 -15   0   6        6.71       16.98     15.66 o 
 -14   0   6        7.53       19.51     10.68 o 
 -13   0   6        1.38       17.86      9.58 o 
 -12   0   6      295.13      290.16     19.37 o 
 -11   0   6       97.29      127.58     13.64 o 
 -10   0   6        0.62       -3.72      8.45 o 
  -9   0   6        0.04        0.54      6.64 o 
  -8   0   6      526.67      505.90     35.16 o 
  -7   0   6      146.45      136.65     20.10 o 
  -6   0   6      354.64      448.60     17.04 o 
  -5   0   6      221.43      205.15     10.39 o 
  -4   0   6     5256.99     5277.10    137.66 o 
  -3   0   6     6717.52     6272.05    125.19 o 
  -2   0   6     7424.37     7370.39    200.43 o 
  -1   0   6      460.20      389.64     15.01 o 
   0   0   6    41400.20    43760.81    837.06 o 
   1   0   6     1614.75     1555.94     34.04 o 
   2   0   6     6647.41     7007.77    138.13 o 
   3   0   6     1444.01     1259.89     28.68 o 
   4   0   6     1907.19     2276.51     49.27 o 
   5   0   6     6931.21     6797.34    137.02 o 
   6   0   6        2.93       16.83      4.40 o 
   7   0   6      631.14      623.32     35.87 o 
   8   0   6       72.80      111.06     20.00 o 
   9   0   6       22.54       45.20     16.89 o 
  10   0   6     1438.13     1482.74     70.05 o 
  11   0   6       52.91       72.66     21.70 o 
  12   0   6       53.78       63.13     21.04 o 
  13   0   6      170.81      187.22     31.89 o 
  14   0   6      189.57      199.77     33.78 o 
 -15   1   6       28.27       54.82     17.27 o 
 -14   1   6       91.44       76.84      9.66 o 
 -13   1   6        0.94        4.48      6.12 o 
 -12   1   6        2.94       -3.86      5.37 o 
 -11   1   6       68.61       77.19      8.25 o 
 -10   1   6        7.28       10.44      5.35 o 
  -9   1   6      191.40      201.25     11.77 o 
  -8   1   6      142.37      171.42      8.95 o 
  -7   1   6        3.70        2.92      3.59 o 
  -6   1   6        7.86        8.00      3.44 o 
  -5   1   6       69.64       78.94      4.06 o 
  -4   1   6       13.11       31.33      2.77 o 
  -3   1   6      117.82      112.50      4.76 o 
  -2   1   6      369.75      377.78     12.31 o 
  -1   1   6      218.83      201.55      7.80 o 
   0   1   6        0.03        2.94      1.61 o 
   1   1   6      812.81      808.60     17.15 o 
   2   1   6      248.01      236.92      7.64 o 
   3   1   6      711.99      720.26     17.78 o 
   4   1   6     1816.85     1905.55     29.88 o 
   5   1   6      205.65      182.84      6.73 o 
   6   1   6     1365.09     1346.97     23.87 o 
   7   1   6       32.04       42.52      5.84 o 
   8   1   6      252.70      249.54     36.80 o 
   9   1   6      196.88      210.47     18.15 o 
  10   1   6      463.33      469.74     26.61 o 
  11   1   6        2.07        3.98     10.37 o 
  12   1   6      101.33       97.57     17.25 o 
  13   1   6        2.01      -10.75     10.86 o 
  14   1   6       65.27      111.20     21.18 o 
 -15   2   6        1.75       12.47     12.35 o 
 -14   2   6        3.14       25.82      8.87 o 
 -13   2   6        0.12        1.04      6.69 o 
 -12   2   6      379.64      371.77     15.11 o 
 -11   2   6        0.96        2.28      5.14 o 
 -10   2   6        5.33        0.89      4.94 o 
  -9   2   6      480.51      484.35     14.94 o 
  -8   2   6        0.90        1.21      3.57 o 
  -7   2   6      186.98      208.59     10.98 o 
  -6   2   6      125.15      139.11      5.73 o 
  -5   2   6      239.46      239.86      7.19 o 
  -4   2   6      514.44      481.17     10.10 o 
  -3   2   6      139.79      147.82      6.87 o 
  -2   2   6      993.36      856.28     18.22 o 
  -1   2   6     1142.13     1194.96     43.88 o 
   0   2   6     4863.28     4829.35     78.46 o 
   1   2   6        3.30       97.95      5.28 o 
   2   2   6     3464.32     3555.28     61.49 o 
   3   2   6      140.06      353.22     22.22 o 
   4   2   6      826.36      833.36     15.72 o 
   5   2   6     1182.60     1206.33     21.73 o 
   6   2   6        2.76       11.72      4.42 o 
   7   2   6       12.77       13.42      5.93 o 
   8   2   6      312.54      305.07     20.20 o 
   9   2   6       26.21       26.69     10.74 o 
  10   2   6      269.43      279.58     23.59 o 
  11   2   6      157.48      210.88     20.52 o 
  12   2   6       13.33       -1.26     11.28 o 
  13   2   6      154.17      164.51     21.28 o 
  14   2   6       74.92       77.46     18.62 o 
 -15   3   6        1.33       -0.83     10.31 o 
 -14   3   6      128.57      142.41     17.59 o 
 -13   3   6        0.01        1.05      6.75 o 
 -12   3   6       53.61       54.96      9.48 o 
 -11   3   6      117.04      137.40     10.56 o 
 -10   3   6       16.38        5.79      5.76 o 
  -9   3   6       14.37        3.43      4.78 o 
  -8   3   6       12.64       14.12      4.96 o 
  -7   3   6       16.07       11.23      4.24 o 
  -6   3   6      146.17      168.40      6.97 o 
  -5   3   6     1528.27     1460.26     23.51 o 
  -4   3   6       33.06       26.64      3.12 o 
  -3   3   6      756.83      765.16     17.58 o 
  -2   3   6     1738.16     1683.36     32.33 o 
  -1   3   6     4698.61     4360.05     63.23 o 
   0   3   6       14.22       13.62      2.38 o 
   1   3   6     3193.53     3096.63     41.77 o 
   2   3   6     1826.24     1906.18     27.45 o 
   3   3   6       84.16       97.54      4.72 o 
   4   3   6      430.43      423.90     12.03 o 
   5   3   6        0.46        1.51      2.89 o 
   6   3   6      237.81      281.41     12.25 o 
   7   3   6        0.31       -3.44      4.63 o 
   8   3   6      381.32      344.87     21.42 o 
   9   3   6      107.43      107.60     16.09 o 
  10   3   6      416.21      410.82     24.96 o 
  11   3   6       24.21       16.73     12.74 o 
  12   3   6        3.63       -9.87      9.87 o 
  13   3   6       10.76       14.51     27.36 o 
  14   3   6        1.10       31.98     16.04 o 
 -15   4   6        0.02        3.59     10.86 o 
 -14   4   6        9.67       31.27     11.77 o 
 -13   4   6        0.52       12.99      9.80 o 
 -12   4   6      129.41      136.76     13.51 o 
 -11   4   6       22.32       26.00      7.09 o 
 -10   4   6        4.65        2.38      5.57 o 
  -9   4   6      415.34      438.19     34.16 o 
  -8   4   6        0.14        1.07      4.40 o 
  -7   4   6      493.17      448.75     11.93 o 
  -6   4   6      728.23      654.61     14.90 o 
  -5   4   6       69.47       74.97      4.90 o 
  -4   4   6        6.97        0.10      4.31 o 
  -3   4   6       12.48       13.05      4.07 o 
  -2   4   6      586.54      590.33     12.29 o 
  -1   4   6      407.59      448.36     10.15 o 
   0   4   6       13.91       12.04      3.22 o 
   1   4   6        0.24        7.71      2.37 o 
   2   4   6     2135.14     2171.71     31.40 o 
   3   4   6      287.78      320.14      8.32 o 
   4   4   6       17.28       14.53      3.92 o 
   5   4   6       15.66        6.11      4.98 o 
   6   4   6      458.69      478.25     14.42 o 
   7   4   6       82.37       77.73      7.34 o 
   8   4   6      456.22      467.92     15.65 o 
   9   4   6        8.86       10.76      9.79 o 
  10   4   6      114.83       89.50     15.25 o 
  11   4   6       54.10       45.33     14.07 o 
  12   4   6        0.91       -9.12      9.56 o 
  13   4   6       12.92       11.46     12.79 o 
  14   4   6        5.83       -5.00     20.38 o 
 -15   5   6        0.11       17.93     16.80 o 
 -14   5   6        4.18        9.43     10.68 o 
 -13   5   6        1.02       11.37      9.79 o 
 -12   5   6       21.05       32.92      8.84 o 
 -11   5   6       10.72       15.65      7.75 o 
 -10   5   6       81.99       92.24     11.01 o 
  -9   5   6      153.07      166.82     12.79 o 
  -8   5   6      285.35      310.87     15.20 o 
  -7   5   6       42.09       53.42      6.51 o 
  -6   5   6      238.67      221.16      8.51 o 
  -5   5   6       13.83       20.43      3.64 o 
  -4   5   6       19.81       44.58      5.22 o 
  -3   5   6      168.66      159.73      9.58 o 
  -2   5   6      144.94      186.08      9.42 o 
  -1   5   6      574.25      531.20     15.63 o 
   0   5   6        0.73       -0.25      2.51 o 
   1   5   6      563.51      763.07     14.48 o 
   2   5   6     1136.19     1199.20     26.93 o 
   3   5   6      417.69      395.23     10.00 o 
   4   5   6      773.56      726.20     14.90 o 
   5   5   6       91.36      100.39      7.19 o 
   6   5   6       29.15       30.97     10.69 o 
   7   5   6        2.67        1.44      5.22 o 
   8   5   6     1306.78     1252.82     28.26 o 
   9   5   6       50.17       39.68      9.06 o 
  10   5   6        4.77        8.97     10.01 o 
  11   5   6       58.48       67.85     15.62 o 
  12   5   6       58.63       51.46     14.88 o 
  13   5   6        1.47       26.71     14.03 o 
 -14   6   6        4.32       27.96     15.85 o 
 -13   6   6        0.11       -3.85      8.87 o 
 -12   6   6        6.38       -0.49      8.74 o 
 -11   6   6        1.94       -6.58      6.58 o 
 -10   6   6      162.40      169.61     18.45 o 
  -9   6   6       84.53       96.76     11.06 o 
  -8   6   6      221.58      196.56     14.23 o 
  -7   6   6       71.98       83.01      7.95 o 
  -6   6   6      223.85      245.03      9.74 o 
  -5   6   6      471.92      434.23     13.97 o 
  -4   6   6     1298.28     1327.75     31.33 o 
  -3   6   6      409.16      398.13     14.66 o 
  -2   6   6      183.93      241.77     11.42 o 
  -1   6   6        0.01        5.27      4.26 o 
   0   6   6     1401.55     1500.39     26.79 o 
   1   6   6       73.55       73.29      6.15 o 
   2   6   6        0.04        3.45      3.30 o 
   3   6   6      897.42      871.36     17.14 o 
   4   6   6        0.27        1.07      3.38 o 
   5   6   6        9.09       11.35      4.69 o 
   6   6   6     3878.89     3847.00     63.50 o 
   7   6   6        4.61        2.77      5.45 o 
   8   6   6       27.65       28.25      8.30 o 
   9   6   6       29.48       32.07      8.74 o 
  10   6   6       18.96       31.59     16.09 o 
  11   6   6        5.81       12.93     17.27 o 
  12   6   6        0.00       19.82     18.49 o 
 -14   7   6       40.16       49.37     16.04 o 
 -13   7   6        1.76       -1.22      9.39 o 
 -12   7   6       92.89       82.72     14.41 o 
 -11   7   6       66.87       63.47     11.01 o 
 -10   7   6      130.62      143.37     13.87 o 
  -9   7   6        0.63       -6.39      6.62 o 
  -8   7   6      552.86      494.04     33.64 o 
  -7   7   6       18.58       24.10      7.43 o 
  -6   7   6      374.88      365.79     12.29 o 
  -5   7   6        1.39        6.79      4.94 o 
  -4   7   6      562.28      563.33     23.22 o 
  -3   7   6      224.82      220.87     12.45 o 
  -2   7   6       63.10       55.04     10.13 o 
  -1   7   6      452.03      413.09     15.44 o 
   0   7   6        0.76        3.59      4.84 o 
   1   7   6       74.69       68.52      6.41 o 
   2   7   6      200.83      184.85      7.85 o 
   3   7   6        0.35        1.10      3.44 o 
   4   7   6      732.94      725.02     20.51 o 
   5   7   6       17.34       16.79      5.88 o 
   6   7   6       29.86       28.21      6.54 o 
   7   7   6        0.86       -4.34      5.38 o 
   8   7   6      193.25      177.94     18.65 o 
   9   7   6        7.23        9.38      9.18 o 
  10   7   6       24.19       35.04     15.43 o 
  11   7   6       21.90       11.61     17.17 o 
  12   7   6        2.08        5.19     16.89 o 
 -13   8   6        2.26       -2.10     13.63 o 
 -12   8   6       12.31       22.91     10.83 o 
 -11   8   6        5.04       -0.14      9.74 o 
 -10   8   6      259.88      244.13     16.93 o 
  -9   8   6        3.97        5.83      7.18 o 
  -8   8   6      411.41      425.22     20.74 o 
  -7   8   6       46.84       45.68      8.53 o 
  -6   8   6       73.03       75.11      7.42 o 
  -5   8   6      107.95      118.61      9.55 o 
  -4   8   6      260.74      260.40     23.35 o 
  -3   8   6       89.07       87.71     15.58 o 
  -2   8   6      296.75      303.44     23.05 o 
  -1   8   6      121.06      119.89     12.78 o 
   0   8   6      669.06      661.43     21.22 o 
   1   8   6      111.05      104.84     10.51 o 
   2   8   6      828.50      931.83     21.94 o 
   3   8   6      676.53      666.80     31.74 o 
   4   8   6        9.08       -7.11      7.11 o 
   5   8   6       34.35       15.12      7.49 o 
   6   8   6     1584.25     1545.23     38.57 o 
   7   8   6        6.99        0.96      7.18 o 
   8   8   6        0.79       -3.23      7.63 o 
   9   8   6        1.59       10.24      9.87 o 
  10   8   6        3.57       -1.33      9.89 o 
  11   8   6       26.31       51.14     21.70 o 
  12   8   6        1.30        9.15     18.68 o 
 -12   9   6        3.59        1.72     10.30 o 
 -11   9   6        5.00        1.39      9.20 o 
 -10   9   6       74.73       89.83     12.86 o 
  -9   9   6       59.19       67.37     18.21 o 
  -8   9   6      250.17      239.28     16.20 o 
  -7   9   6       85.83       72.17      9.11 o 
  -6   9   6      149.37      144.85     10.98 o 
  -5   9   6        4.97        4.17      6.66 o 
  -4   9   6       87.87       95.85     10.99 o 
  -3   9   6        0.33        0.38      6.78 o 
  -2   9   6      107.10      129.95     12.00 o 
  -1   9   6        0.47       -1.67      6.24 o 
   0   9   6        0.09        1.73      7.55 o 
   1   9   6        0.08        3.80     10.69 o 
   2   9   6       21.60       23.94      7.43 o 
   3   9   6      671.92      591.97     22.00 o 
   4   9   6      760.97      774.70     32.54 o 
   5   9   6        8.35       13.24      9.63 o 
   6   9   6       33.77       27.60     16.65 o 
   7   9   6       10.56        8.90     14.86 o 
   8   9   6        7.36       18.97     14.81 o 
   9   9   6        1.64      -11.98     13.12 o 
  10   9   6        0.00       15.37     11.51 o 
  11   9   6        0.45        4.72     17.55 o 
 -12  10   6        2.30       16.04     18.02 o 
 -11  10   6        4.60       14.55     13.16 o 
 -10  10   6       32.67       40.88     12.67 o 
  -9  10   6       74.11       70.61     11.41 o 
  -8  10   6      106.66      127.93     15.95 o 
  -7  10   6        0.01       -6.71      6.71 o 
  -6  10   6       14.51       -1.73      7.44 o 
  -5  10   6       26.19       23.20      8.39 o 
  -4  10   6        6.83        5.59      7.26 o 
  -3  10   6      130.12      106.62     11.82 o 
  -2  10   6      222.94      255.33     16.13 o 
  -1  10   6       38.82       38.61      8.88 o 
   0  10   6        5.66        9.60      9.09 o 
   1  10   6      273.46      274.76     16.13 o 
   2  10   6      319.65      302.83     16.89 o 
   3  10   6       86.61       78.99     14.13 o 
   4  10   6        0.01       -7.56      8.34 o 
   5  10   6        1.39       -4.99      8.93 o 
   6  10   6       34.92       40.99     12.76 o 
   7  10   6       19.02       13.28     11.10 o 
   8  10   6        4.60       -5.94     12.08 o 
   9  10   6        0.39        8.02     14.81 o 
  10  10   6       20.37       -4.34     15.57 o 
 -11  11   6        0.13        8.49     16.04 o 
 -10  11   6        5.03      -13.40     13.40 o 
  -9  11   6       20.12       33.40     27.08 o 
  -8  11   6        0.51       -4.38     11.46 o 
  -7  11   6       10.81        5.41      7.90 o 
  -6  11   6       16.52       15.20      8.74 o 
  -5  11   6       73.12       73.51     11.53 o 
  -4  11   6       72.34       74.41     11.61 o 
  -3  11   6        7.09       16.62      7.89 o 
  -2  11   6       14.42        5.40      7.50 o 
  -1  11   6      102.99      111.01     15.49 o 
   0  11   6        1.89        0.10      8.99 o 
   1  11   6      241.58      261.44     17.08 o 
   2  11   6       11.74        9.45      8.18 o 
   3  11   6       87.55       71.60     15.29 o 
   4  11   6       41.23       53.76     13.84 o 
   5  11   6       15.15       22.97     11.44 o 
   6  11   6        7.17        7.13     11.28 o 
   7  11   6        6.16       -1.05      9.94 o 
   8  11   6       11.61       18.78     16.70 o 
   9  11   6        0.00        2.45     15.57 o 
  -9  12   6        0.01      -13.78     14.63 o 
  -8  12   6       62.15       49.35     14.21 o 
  -7  12   6        0.03        2.49     11.09 o 
  -6  12   6        1.89       -2.85      8.13 o 
  -5  12   6        8.00        1.98     13.45 o 
  -4  12   6       13.99       39.51     14.03 o 
  -3  12   6      131.56      128.17     14.15 o 
  -2  12   6       95.90       97.33     13.06 o 
  -1  12   6       56.04       65.13     11.80 o 
   0  12   6      132.51      154.90     17.00 o 
   1  12   6      119.74      145.13     17.64 o 
   2  12   6        0.01       -8.82      8.82 o 
   3  12   6      161.21      140.88     19.34 o 
   4  12   6       47.44       10.73     11.38 o 
   5  12   6       39.82       51.60     14.00 o 
   6  12   6       33.22       30.22     13.84 o 
   7  12   6        0.43       13.39     13.24 o 
   8  12   6       22.11       25.38     18.97 o 
  -8  13   6       49.30       62.84     25.38 o 
  -7  13   6       32.76       48.80     14.90 o 
  -6  13   6       17.28       32.03     10.61 o 
  -5  13   6        0.01        2.64     13.03 o 
  -4  13   6        2.69       -8.39      8.39 o 
  -3  13   6        6.94        0.88      8.37 o 
  -2  13   6       76.90       74.57     20.66 o 
  -1  13   6      100.77       97.17     13.64 o 
   0  13   6        2.86       19.49      9.41 o 
   1  13   6       32.35       33.83     10.26 o 
   2  13   6       74.42       97.19     17.55 o 
   3  13   6        1.90        7.35     11.58 o 
   4  13   6       25.29       16.92     12.91 o 
   5  13   6       40.21       17.53     11.88 o 
   6  13   6        4.64      -11.20     11.20 o 
   7  13   6       15.07       30.76     24.34 o 
  -6  14   6       18.89       38.22     22.36 o 
  -5  14   6       47.17       51.18     13.31 o 
  -4  14   6        6.66        6.82     20.05 o 
  -3  14   6       39.58       31.57     11.92 o 
  -2  14   6       66.93       81.92     13.73 o 
  -1  14   6        2.53       -9.40      9.40 o 
   0  14   6        0.03       -2.26      9.41 o 
   1  14   6        0.20        1.06     12.60 o 
   2  14   6       63.32       85.78     18.35 o 
   3  14   6       27.22       32.20     14.72 o 
   4  14   6       15.09       22.48     13.93 o 
  -2  15   6        3.54       29.72     21.32 o 
  -1  15   6       14.08       27.84     21.32 o 
 -15   1   7        0.19       13.80     10.77 o 
 -14   1   7       32.25       45.34      8.41 o 
 -13   1   7        9.58        8.19      6.36 o 
 -12   1   7        2.74        8.41      5.77 o 
 -11   1   7      165.88      173.98     14.70 o 
 -10   1   7        3.25       -4.66      4.66 o 
  -9   1   7        3.98       -0.30      4.56 o 
  -8   1   7       55.81       50.51      5.93 o 
  -7   1   7       47.57       35.09      4.88 o 
  -6   1   7      557.56      520.88     12.28 o 
  -5   1   7      547.89      509.79     13.14 o 
  -4   1   7      143.30      125.05      4.80 o 
  -3   1   7      599.66      575.27     16.52 o 
  -2   1   7      246.91      241.58      9.67 o 
  -1   1   7     1043.06      976.80     23.80 o 
   0   1   7        5.08        4.11      1.96 o 
   1   1   7     1524.99     1507.27     23.99 o 
   2   1   7      422.63      434.81     12.85 o 
   3   1   7      161.06      191.77     10.41 o 
   4   1   7     3445.14     3488.31     61.54 o 
   5   1   7       61.14       70.44      5.41 o 
   6   1   7      224.77      204.93     10.00 o 
   7   1   7       21.27       19.58     15.29 o 
   8   1   7      589.82      546.52     25.53 o 
   9   1   7       29.17       42.22     12.36 o 
  10   1   7       94.61       80.36     14.51 o 
  11   1   7      103.44       99.81     40.01 o 
  12   1   7      111.58      128.81     29.68 o 
  13   1   7        4.12        7.39     13.21 o 
  14   1   7        5.99       22.30     14.36 o 
 -15   2   7        0.19       10.10      8.98 o 
 -14   2   7        2.02        6.37      7.93 o 
 -13   2   7        0.79        4.66      5.69 o 
 -12   2   7        5.98        5.98      9.02 o 
 -11   2   7        8.44       13.62      5.74 o 
 -10   2   7       39.49       51.52      6.94 o 
  -9   2   7       19.43       28.00      5.92 o 
  -8   2   7      328.94      330.47     11.71 o 
  -7   2   7      193.20      190.59      9.55 o 
  -6   2   7       62.65       47.82      4.01 o 
  -5   2   7        6.61       17.51      4.10 o 
  -4   2   7      578.24      583.15     14.22 o 
  -3   2   7     1675.99     1655.17     36.01 o 
  -2   2   7     1903.64     1901.34     63.75 o 
  -1   2   7     1627.06     1464.04     44.75 o 
   0   2   7     6725.88     7050.61    113.06 o 
   1   2   7      414.79      458.30      9.55 o 
   2   2   7     5822.59     6212.34    103.67 o 
   3   2   7     1479.47     1423.51     37.71 o 
   4   2   7      223.83      239.90      9.46 o 
   5   2   7      333.71      314.93     16.26 o 
   6   2   7      150.36      176.35      9.81 o 
   7   2   7      300.91      300.06     24.75 o 
   8   2   7      228.44      219.82     17.85 o 
   9   2   7       26.52       66.84     13.30 o 
  10   2   7      305.96      288.74     21.82 o 
  11   2   7        0.48        3.90     10.39 o 
  12   2   7        4.12        0.80     12.03 o 
  13   2   7       32.36        9.75     13.25 o 
  14   2   7       31.07       26.99     21.04 o 
 -15   3   7        2.81       14.27     11.56 o 
 -14   3   7       32.94       32.32      9.60 o 
 -13   3   7        0.16       -3.52      6.34 o 
 -12   3   7      110.67      117.03     10.67 o 
 -11   3   7      175.14      182.98     11.65 o 
 -10   3   7       57.13       61.78      7.87 o 
  -9   3   7      123.02      113.72      8.77 o 
  -8   3   7      687.91      612.80     22.67 o 
  -7   3   7        2.50        2.83      4.15 o 
  -6   3   7     1622.24     1644.70     26.57 o 
  -5   3   7      595.72      578.19     12.33 o 
  -4   3   7        9.16       14.97      3.00 o 
  -3   3   7      533.80      529.29     14.49 o 
  -2   3   7     3931.15     3750.51     80.52 o 
  -1   3   7     1763.43     1841.73     29.62 o 
   0   3   7        0.10       -1.52      1.87 o 
   1   3   7     3202.16     3120.05     46.89 o 
   2   3   7      682.81      715.83     13.89 o 
   3   3   7        5.27        9.08      3.07 o 
   4   3   7       14.86       15.17      2.62 o 
   5   3   7       28.65       27.61      8.15 o 
   6   3   7      134.45      155.41     13.15 o 
   7   3   7        4.80       15.35      5.85 o 
   8   3   7     1624.70     1587.16     58.54 o 
   9   3   7       69.13       76.42     14.86 o 
  10   3   7      222.02      205.39     22.41 o 
  11   3   7      112.79      141.93     18.61 o 
  12   3   7      164.55      170.63     31.56 o 
  13   3   7        0.42       -5.37     12.54 o 
  14   3   7        2.40        6.13     18.68 o 
 -15   4   7        0.01        1.73     10.44 o 
 -14   4   7       38.65       31.86     12.13 o 
 -13   4   7       29.60       54.98     11.17 o 
 -12   4   7        0.18        0.45     10.55 o 
 -11   4   7      159.44      171.26     16.06 o 
 -10   4   7      182.50      189.55     11.37 o 
  -9   4   7      111.68       97.72      8.80 o 
  -8   4   7        6.07        3.35      4.44 o 
  -7   4   7      555.07      551.52     13.36 o 
  -6   4   7      391.37      421.85     11.03 o 
  -5   4   7        1.90        2.20      2.71 o 
  -4   4   7      484.50      452.98     12.63 o 
  -3   4   7       73.54       73.58     13.31 o 
  -2   4   7        0.26        1.16      2.02 o 
  -1   4   7      173.53      141.03      6.17 o 
   0   4   7      233.34      263.63     10.65 o 
   1   4   7      280.61      326.85      8.33 o 
   2   4   7      181.94      214.42      9.49 o 
   3   4   7       23.12       30.90      3.26 o 
   4   4   7      656.38      637.73     15.84 o 
   5   4   7        0.96       -2.20      5.43 o 
   6   4   7      656.15      681.41     17.80 o 
   7   4   7       28.62       40.79      7.41 o 
   8   4   7      140.54      166.51     10.21 o 
   9   4   7       15.06       12.46      9.34 o 
  10   4   7       59.38       35.99     13.03 o 
  11   4   7      102.04      140.86     36.94 o 
  12   4   7        2.95       -6.99     10.50 o 
  13   4   7       22.86       18.07     27.36 o 
 -15   5   7        0.35       -8.21     15.19 o 
 -14   5   7       13.62        5.07      9.78 o 
 -13   5   7       15.66       -0.02      8.94 o 
 -12   5   7      212.77      208.49     16.03 o 
 -11   5   7       53.20       65.40     13.37 o 
 -10   5   7       11.83       10.87      7.96 o 
  -9   5   7       68.51       85.88     10.59 o 
  -8   5   7      389.51      356.08     20.43 o 
  -7   5   7      198.44      199.93     10.16 o 
  -6   5   7      730.01      714.44     27.11 o 
  -5   5   7      162.54      155.45      6.71 o 
  -4   5   7        7.21        4.50      4.28 o 
  -3   5   7     1141.04     1117.65     43.13 o 
  -2   5   7        0.09        3.73      3.63 o 
  -1   5   7     3387.61     3209.68     49.50 o 
   0   5   7        2.65        5.01      2.77 o 
   1   5   7     5125.30     4949.44     66.04 o 
   2   5   7        0.10        2.99      2.64 o 
   3   5   7       19.52       34.54      3.87 o 
   4   5   7     2136.23     2326.21     40.60 o 
   5   5   7        0.16       -1.68      4.00 o 
   6   5   7     1328.87     1189.51     25.84 o 
   7   5   7        0.23        2.81      5.10 o 
   8   5   7      486.18      505.77     24.14 o 
   9   5   7       94.34      101.54     15.09 o 
  10   5   7        0.53       -4.54     10.35 o 
  11   5   7        2.36        4.71     11.78 o 
  12   5   7        6.08       23.47     13.65 o 
  13   5   7       11.14       -3.43     12.47 o 
 -14   6   7       19.77        4.17     11.07 o 
 -13   6   7       28.19       38.75     11.96 o 
 -12   6   7        1.24       -3.06      7.73 o 
 -11   6   7       27.92       29.61      9.11 o 
 -10   6   7      392.81      388.65     19.03 o 
  -9   6   7       74.32       68.24     10.03 o 
  -8   6   7      454.04      463.82     19.17 o 
  -7   6   7      519.87      475.18     15.61 o 
  -6   6   7      129.30      129.97      8.91 o 
  -5   6   7       12.77       14.82      4.87 o 
  -4   6   7       34.99       39.64      6.76 o 
  -3   6   7      237.06      227.53     11.69 o 
  -2   6   7       15.85       14.82      5.06 o 
  -1   6   7       43.31       64.34     11.57 o 
   0   6   7     2429.31     2533.39     41.34 o 
   1   6   7        3.64       27.94      5.78 o 
   2   6   7      141.64      156.80      6.90 o 
   3   6   7      825.35      797.18     16.21 o 
   4   6   7      109.18      109.48      7.76 o 
   5   6   7      308.58      305.32     12.20 o 
   6   6   7       44.95       66.40      7.99 o 
   7   6   7      173.68      181.84     13.65 o 
   8   6   7      293.03      321.50     14.22 o 
   9   6   7        8.18       10.02      7.85 o 
  10   6   7        2.08       -0.77      9.95 o 
  11   6   7        0.21       -1.06     11.33 o 
  12   6   7        2.38       -9.72     13.40 o 
  13   6   7       28.62       84.55     26.70 o 
 -14   7   7        6.98       28.46     12.05 o 
 -13   7   7        6.60       -1.75      9.69 o 
 -12   7   7        6.23       -8.11      8.11 o 
 -11   7   7       31.64       15.77      8.06 o 
 -10   7   7        1.62        8.03      7.46 o 
  -9   7   7        1.03       -6.65      6.65 o 
  -8   7   7      331.38      320.22     21.61 o 
  -7   7   7      250.73      220.12     11.84 o 
  -6   7   7      157.24      163.91     10.29 o 
  -5   7   7      157.55      153.14     11.62 o 
  -4   7   7      649.12      654.75     21.25 o 
  -3   7   7       31.89       24.50      6.46 o 
  -2   7   7      468.06      430.52     16.42 o 
  -1   7   7       14.06       10.85      5.98 o 
   0   7   7        0.02       -4.23      4.34 o 
   1   7   7        0.00       10.58      4.32 o 
   2   7   7      239.33      227.14      8.68 o 
   3   7   7        0.07       -1.33      3.44 o 
   4   7   7      121.98      158.46      9.58 o 
   5   7   7       96.96      117.67      9.20 o 
   6   7   7      956.57      970.01     24.05 o 
   7   7   7        2.43        2.58      5.66 o 
   8   7   7       46.33       48.37      9.68 o 
   9   7   7       24.51       30.13     12.13 o 
  10   7   7        5.42       27.08     16.04 o 
  11   7   7        8.23       52.65     20.95 o 
  12   7   7        2.48       19.82     18.21 o 
 -13   8   7        1.01       -9.25      9.25 o 
 -12   8   7       15.64       27.54     10.91 o 
 -11   8   7       44.95       63.41     11.57 o 
 -10   8   7       76.97       74.23     11.49 o 
  -9   8   7       78.10       55.17     10.33 o 
  -8   8   7       88.23      129.04     12.91 o 
  -7   8   7      102.99       87.45      9.15 o 
  -6   8   7      663.41      598.36     24.03 o 
  -5   8   7      389.55      350.85     16.89 o 
  -4   8   7      303.20      291.23     15.53 o 
  -3   8   7       70.31       63.16     10.88 o 
  -2   8   7     1615.14     1537.58     36.71 o 
  -1   8   7       12.25       19.74      6.44 o 
   0   8   7      180.16      136.33     10.66 o 
   1   8   7        6.45        8.94      4.85 o 
   2   8   7       36.72       41.43      6.61 o 
   3   8   7      961.52      945.44     26.79 o 
   4   8   7      797.01      760.83     61.97 o 
   5   8   7        0.32       16.19      9.69 o 
   6   8   7        0.82        6.78      7.12 o 
   7   8   7        5.47       19.20      8.21 o 
   8   8   7      157.45      182.01     14.59 o 
   9   8   7        7.26        5.12      9.77 o 
  10   8   7        3.17        9.72     16.70 o 
  11   8   7        3.26       32.08     19.63 o 
  12   8   7       24.27       46.52     22.55 o 
 -12   9   7       16.51       14.92     15.33 o 
 -11   9   7       25.38       30.58     11.63 o 
 -10   9   7       20.94       30.65     11.75 o 
  -9   9   7       13.71       15.93      8.53 o 
  -8   9   7      350.73      316.71     17.62 o 
  -7   9   7      275.30      279.75     14.19 o 
  -6   9   7      206.30      195.90     30.58 o 
  -5   9   7       81.49       86.12     13.89 o 
  -4   9   7      743.50      703.36     28.61 o 
  -3   9   7        5.48        2.40      6.69 o 
  -2   9   7        1.04       -0.45      6.68 o 
  -1   9   7       26.79       43.81      8.83 o 
   0   9   7        0.11        4.82      6.11 o 
   1   9   7       69.66       63.61     11.27 o 
   2   9   7      477.50      523.95     20.21 o 
   3   9   7       31.92       42.86     12.02 o 
   4   9   7      432.27      457.08     25.35 o 
   5   9   7        2.93       -1.52     13.82 o 
   6   9   7       15.92       27.28     11.49 o 
   7   9   7       42.80       34.23     12.14 o 
   8   9   7       33.26       32.02     18.12 o 
   9   9   7       28.23       15.95     15.66 o 
 -12  10   7       46.35      102.19     24.72 o 
 -11  10   7        9.16        4.03     16.89 o 
 -10  10   7       16.25       23.50     15.03 o 
  -9  10   7       50.60       67.17     11.63 o 
  -8  10   7       45.83       45.93     13.12 o 
  -7  10   7       55.75       73.84     11.36 o 
  -6  10   7      233.52      205.95     15.37 o 
  -5  10   7      225.95      200.09     14.87 o 
  -4  10   7       46.35       37.47     17.59 o 
  -3  10   7      326.23      326.55     17.94 o 
  -2  10   7      397.51      413.33     19.66 o 
  -1  10   7       51.88       77.61     10.72 o 
   0  10   7      442.49      509.40     20.69 o 
   1  10   7       69.75       81.80     10.86 o 
   2  10   7        0.00        7.73      7.24 o 
   3  10   7        8.20       11.09      9.59 o 
   4  10   7      124.59      105.77     15.71 o 
   5  10   7       18.71       21.86     10.91 o 
   6  10   7        1.88       -7.36      9.82 o 
   7  10   7       14.56        7.73     10.78 o 
   8  10   7       48.13       62.84     19.53 o 
   9  10   7        7.25        3.49     15.00 o 
  10  10   7        4.59       10.29     16.51 o 
 -11  11   7        7.97        8.59     16.89 o 
 -10  11   7       13.31       18.65     11.18 o 
  -9  11   7       32.28       26.87     12.36 o 
  -8  11   7       51.43       63.90     13.91 o 
  -7  11   7        1.96       -1.01      7.38 o 
  -6  11   7       65.16       58.44     11.29 o 
  -5  11   7        4.37       10.59      8.04 o 
  -4  11   7      100.19      102.47     12.59 o 
  -3  11   7       15.53       18.27      8.39 o 
  -2  11   7        0.72       -6.47      6.47 o 
  -1  11   7      235.39      206.87     19.13 o 
   0  11   7        8.28       -0.68      6.98 o 
   1  11   7      232.42      257.01     16.72 o 
   2  11   7      331.32      342.85     26.28 o 
   3  11   7        3.28        4.59      9.91 o 
   4  11   7       27.51       38.66     12.31 o 
   5  11   7       48.84       54.54     14.22 o 
   6  11   7       11.59        0.77     11.20 o 
   7  11   7        0.53        2.79     17.50 o 
   8  11   7       24.60       12.83     17.17 o 
   9  11   7        0.60        9.25     16.42 o 
  -9  12   7        1.16       -5.11     12.11 o 
  -8  12   7        5.44        4.54     12.97 o 
  -7  12   7       34.03       37.38     15.10 o 
  -6  12   7        7.35       11.02      9.45 o 
  -5  12   7        0.02       15.96     11.10 o 
  -4  12   7       36.43       37.90     10.32 o 
  -3  12   7       11.53        5.96     13.93 o 
  -2  12   7        2.19       -4.36      7.37 o 
  -1  12   7      102.03      107.53     14.35 o 
   0  12   7      126.30      139.24     14.12 o 
   1  12   7       44.22       41.77     10.00 o 
   2  12   7        0.20        2.73     10.69 o 
   3  12   7       11.73       19.84     15.47 o 
   4  12   7       16.20       -1.59     10.40 o 
   5  12   7        7.04       14.95     12.14 o 
   6  12   7       55.81       43.67     14.43 o 
   7  12   7        8.13        0.75     13.14 o 
   8  12   7       19.28        5.10     17.65 o 
  -8  13   7        6.57        5.76     20.76 o 
  -7  13   7        6.16       28.30     10.35 o 
  -6  13   7      103.76      116.53     21.33 o 
  -5  13   7       13.22       28.74     10.32 o 
  -4  13   7        5.37        5.92      9.47 o 
  -3  13   7       20.12       18.38      9.93 o 
  -2  13   7       18.22       25.26     10.35 o 
  -1  13   7       89.43       96.63     14.20 o 
   0  13   7        1.28        2.39      8.30 o 
   1  13   7       15.87       13.94     11.94 o 
   2  13   7        7.94       25.30     12.83 o 
   3  13   7        0.06       -2.04     10.44 o 
   4  13   7       98.37       96.17     19.63 o 
   5  13   7        2.81       16.03     13.06 o 
   6  13   7        0.00       -6.56     10.83 o 
  -6  14   7       73.07      110.57     26.80 o 
  -5  14   7        3.25       16.27     10.55 o 
  -4  14   7        8.21        1.30      9.64 o 
  -3  14   7       34.06       24.59     10.98 o 
  -2  14   7       45.65       35.02     11.69 o 
  -1  14   7        7.97        6.20     10.09 o 
   0  14   7       14.01       38.42     14.86 o 
   1  14   7        9.10        7.87     25.52 o 
   2  14   7        0.36       16.58     12.84 o 
   3  14   7       20.84       29.58     14.28 o 
   4  14   7        1.59       -1.13     18.97 o 
 -16   0   8       26.36       39.54     21.04 o 
 -15   0   8       16.65        4.58     10.26 o 
 -14   0   8        6.71        4.90     10.90 o 
 -13   0   8        1.88        0.19      8.20 o 
 -12   0   8       15.03        2.33      8.01 o 
 -11   0   8        2.19       -4.22      7.09 o 
 -10   0   8      386.26      349.42     19.01 o 
  -9   0   8      260.96      289.85     17.02 o 
  -8   0   8       17.96       35.00      7.94 o 
  -7   0   8      425.42      352.96     16.36 o 
  -6   0   8      115.78       85.01      8.24 o 
  -5   0   8      416.25      421.51     15.79 o 
  -4   0   8       99.02       96.83      7.41 o 
  -3   0   8     5622.98     5318.91    149.23 o 
  -2   0   8     9513.80     9469.43    256.33 o 
  -1   0   8     1942.39     1668.60     50.10 o 
   0   0   8     6209.68     6342.45    127.40 o 
   1   0   8      919.16      828.83     21.37 o 
   2   0   8     2438.93     2347.67     50.20 o 
   3   0   8      385.78      393.60     11.86 o 
   4   0   8    10783.17    11278.85    221.48 o 
   5   0   8     1791.22     1688.33     39.03 o 
   6   0   8       57.81       56.24     13.21 o 
   7   0   8      144.41      132.77     18.97 o 
   9   0   8       10.87       -0.94     13.40 o 
  10   0   8        3.42       19.25     14.81 o 
  11   0   8       25.45       34.35     17.83 o 
  12   0   8       10.47       -5.66     15.85 o 
  13   0   8      233.37      197.60     33.88 o 
 -15   1   8       66.42       87.59     12.91 o 
 -14   1   8        9.45        7.49      6.68 o 
 -13   1   8       77.80       85.84     11.98 o 
 -12   1   8        0.76        3.86      5.90 o 
 -11   1   8      148.03      194.52     13.06 o 
 -10   1   8       12.82        6.28      5.14 o 
  -9   1   8      352.67      354.36     12.99 o 
  -8   1   8      268.26      268.49     10.75 o 
  -7   1   8      388.91      461.28     13.09 o 
  -6   1   8     1729.31     1687.70     25.86 o 
  -5   1   8       40.12       45.77      3.67 o 
  -4   1   8      522.90      553.23     15.34 o 
  -3   1   8       33.01       64.73      8.11 o 
  -2   1   8      115.67      131.02      7.66 o 
  -1   1   8     1338.20     1311.29     30.17 o 
   0   1   8       43.64       53.72      4.02 o 
   1   1   8      359.89      357.75      8.34 o 
   2   1   8    10264.79    10995.26    178.39 o 
   3   1   8      362.40      396.06     19.45 o 
   4   1   8      540.29      478.64     13.35 o 
   5   1   8       58.82       58.00      5.33 o 
   6   1   8     2130.24     2079.13     55.33 o 
   7   1   8      275.86      304.28     20.34 o 
   8   1   8      165.91      164.47     15.85 o 
   9   1   8        0.45       -2.42      9.25 o 
  10   1   8       89.18      133.42     27.93 o 
  11   1   8       76.11       73.86     15.48 o 
  12   1   8        0.20        0.28     10.61 o 
  13   1   8       33.22       28.22     14.74 o 
  14   1   8       29.46       18.12     20.19 o 
 -15   2   8        3.17       11.62      9.36 o 
 -14   2   8        3.26        4.20      6.65 o 
 -13   2   8        9.22       12.39      5.99 o 
 -12   2   8        3.53        6.98      6.15 o 
 -11   2   8       30.05       37.55      6.91 o 
 -10   2   8      286.68      304.03     12.72 o 
  -9   2   8       12.09       23.07      5.41 o 
  -8   2   8       37.30       45.12      6.01 o 
  -7   2   8       31.23       35.96      6.18 o 
  -6   2   8      162.63      153.17      5.84 o 
  -5   2   8      144.49      144.67      6.01 o 
  -4   2   8      298.66      296.10      8.95 o 
  -3   2   8      490.26      644.46     48.21 o 
  -2   2   8     2328.08     2365.88     51.79 o 
  -1   2   8      965.86      921.40     23.49 o 
   0   2   8      148.73      209.59      7.15 o 
   1   2   8     1378.14     1402.63     29.25 o 
   2   2   8     2172.56     2233.56     41.84 o 
   3   2   8       47.47       53.92      6.48 o 
   4   2   8      788.13      903.97     21.39 o 
   5   2   8      765.98      714.63     19.00 o 
   6   2   8        1.85        0.45      4.11 o 
   7   2   8       10.71       -0.08      6.74 o 
   8   2   8      187.47      190.90     16.71 o 
   9   2   8       49.10       53.98     12.24 o 
  10   2   8       12.23       14.58     10.12 o 
  11   2   8       83.90       85.53     30.76 o 
  12   2   8        7.24        0.23     13.16 o 
  13   2   8       92.03       91.83     18.15 o 
  14   2   8       40.00       62.65     24.72 o 
 -15   3   8        7.46       16.85     11.45 o 
 -14   3   8       34.42       36.38      9.93 o 
 -13   3   8       18.51       15.37      7.00 o 
 -12   3   8        5.77       10.80      6.23 o 
 -11   3   8       97.22       98.55      9.58 o 
 -10   3   8       44.74       49.21      8.17 o 
  -9   3   8       10.62        8.63      5.28 o 
  -8   3   8        1.28       -1.22      4.38 o 
  -7   3   8       41.78       57.58      6.41 o 
  -6   3   8       19.82       21.33      3.87 o 
  -5   3   8      348.22      317.64      8.88 o 
  -4   3   8     2522.36     2501.21     46.75 o 
  -3   3   8       93.47       87.72      8.49 o 
  -2   3   8     2201.21     2319.93     42.92 o 
  -1   3   8      604.77      725.58     14.68 o 
   0   3   8        0.54       -0.98      2.52 o 
   1   3   8       89.83      203.18     11.81 o 
   2   3   8     6792.96     7525.39    106.53 o 
   3   3   8        0.27        0.52      2.98 o 
   4   3   8      684.80      645.38     17.84 o 
   5   3   8      573.75      568.23     17.11 o 
   6   3   8      635.75      633.18     38.57 o 
   7   3   8     1069.69     1081.50     27.65 o 
   8   3   8      147.51      178.07     31.71 o 
   9   3   8      286.94      285.61     21.36 o 
  10   3   8      206.22      174.02     23.40 o 
  11   3   8        0.03       14.99     11.31 o 
  12   3   8       14.18       19.76     15.38 o 
  13   3   8        1.55      -13.78     13.78 o 
 -15   4   8        0.66       17.17     14.72 o 
 -14   4   8        7.99       11.90     10.80 o 
 -13   4   8        5.72        9.76      8.13 o 
 -12   4   8       40.78       44.99      9.57 o 
 -11   4   8        0.67        7.98      7.12 o 
 -10   4   8        1.48        1.62      5.77 o 
  -9   4   8      114.94      136.33      9.75 o 
  -8   4   8      123.49      109.09      8.24 o 
  -7   4   8      125.09      122.00      6.96 o 
  -6   4   8      602.53      551.00     12.99 o 
  -5   4   8      139.20      136.21      7.37 o 
  -4   4   8      218.98      237.75     10.64 o 
  -3   4   8      846.47      826.45     20.64 o 
  -2   4   8     2122.30     2073.42     33.88 o 
  -1   4   8        8.04       23.74      3.98 o 
   0   4   8     4400.90     5223.97     76.22 o 
   1   4   8       26.54      151.31      5.90 o 
   2   4   8      970.27      923.23     16.34 o 
   3   4   8       99.84      103.66      6.41 o 
   4   4   8      940.78      899.84     23.83 o 
   5   4   8        4.00        4.80      3.92 o 
   6   4   8      524.21      549.54     15.92 o 
   7   4   8        2.23       -4.17      4.54 o 
   8   4   8     1283.08     1259.55     37.50 o 
   9   4   8        5.48        8.99     10.57 o 
  10   4   8      191.82      227.97     20.75 o 
  11   4   8       26.38       17.90     12.21 o 
  12   4   8       23.54        8.77     17.03 o 
  13   4   8        1.74        5.31     13.81 o 
 -15   5   8        0.01       12.08     16.98 o 
 -14   5   8        0.00        0.03     13.45 o 
 -13   5   8       47.82       42.91     10.62 o 
 -12   5   8       33.75       48.56     18.58 o 
 -11   5   8       27.63       22.85      8.06 o 
 -10   5   8      385.26      333.64     19.17 o 
  -9   5   8       46.17       66.06      9.62 o 
  -8   5   8      949.26      972.48     28.21 o 
  -7   5   8      313.19      299.78     14.96 o 
  -6   5   8      769.40      781.26     19.54 o 
  -5   5   8      173.72      164.33      8.80 o 
  -4   5   8      490.44      495.20     16.53 o 
  -3   5   8      408.18      423.11     14.75 o 
  -2   5   8      758.66      847.75     17.03 o 
  -1   5   8      125.82      407.33     16.45 o 
   0   5   8        0.86       -1.64      2.71 o 
   1   5   8        0.05      102.84      5.32 o 
   2   5   8      195.95      186.03      6.98 o 
   3   5   8       24.07       34.22      4.49 o 
   4   5   8      305.21      332.59     18.84 o 
   5   5   8        0.38       -3.77      3.77 o 
   6   5   8      204.98      217.27     10.90 o 
   7   5   8        0.53        1.30      5.24 o 
   8   5   8       29.26       27.66      6.89 o 
   9   5   8      100.97      130.15     16.61 o 
  10   5   8       45.76       21.28     12.33 o 
  11   5   8        0.00       -2.23     10.33 o 
  12   5   8       89.56      134.17     19.78 o 
  13   5   8        0.03      -12.20     12.37 o 
 -14   6   8        0.18        5.11     10.79 o 
 -13   6   8        3.67        4.80      9.25 o 
 -12   6   8       72.00       81.05     15.06 o 
 -11   6   8       86.77      104.21     13.26 o 
 -10   6   8        1.87        3.84      7.19 o 
  -9   6   8      163.35      149.49     13.11 o 
  -8   6   8      364.04      339.04     17.00 o 
  -7   6   8      690.51      666.87     31.71 o 
  -6   6   8     1316.62     1298.32     27.95 o 
  -5   6   8       67.67       64.23      8.15 o 
  -4   6   8       29.03       46.84      7.42 o 
  -3   6   8     1063.92     1039.96     26.66 o 
  -2   6   8       10.20        6.04      4.57 o 
  -1   6   8      244.49      228.67     11.38 o 
   0   6   8      898.26      986.19     20.01 o 
   1   6   8      531.61      539.47     13.81 o 
   2   6   8      683.00      752.55     16.43 o 
   3   6   8      207.03      227.92     10.10 o 
   4   6   8       48.05       57.64      6.42 o 
   5   6   8       99.79      113.36      8.54 o 
   6   6   8     1985.72     1883.35     36.74 o 
   7   6   8       81.39       84.37      8.81 o 
   8   6   8       36.43       33.05      7.45 o 
   9   6   8       38.60       53.25     13.30 o 
  10   6   8      112.40      222.96     66.71 o 
  11   6   8       21.63       36.13     14.06 o 
  12   6   8        0.84       16.80     18.78 o 
 -14   7   8       12.54       22.99     12.40 o 
 -13   7   8        3.30        2.76     15.52 o 
 -12   7   8       32.00       44.05     15.90 o 
 -11   7   8       93.32       96.50     13.46 o 
 -10   7   8      489.79      454.25     20.96 o 
  -9   7   8      224.21      235.20     15.73 o 
  -8   7   8      317.09      323.74     17.45 o 
  -7   7   8      340.44      331.98     14.25 o 
  -6   7   8      789.18      787.92     21.27 o 
  -5   7   8      158.47      155.62     13.68 o 
  -4   7   8        2.06        6.11      5.66 o 
  -3   7   8       92.40       99.70     10.69 o 
  -2   7   8      171.53      177.88     11.48 o 
  -1   7   8      215.06      227.94     12.93 o 
   0   7   8        4.74       -3.65      6.59 o 
   1   7   8      332.10      322.21     11.71 o 
   2   7   8      557.97      607.14     16.44 o 
   3   7   8       14.91       17.57      6.48 o 
   4   7   8     4872.72     4715.52     75.47 o 
   5   7   8       63.65       71.16     10.23 o 
   6   7   8        4.83       -3.61      5.06 o 
   7   7   8       20.96       28.42      7.22 o 
   8   7   8        0.39        2.52      6.44 o 
   9   7   8       33.57       61.52     19.44 o 
  10   7   8        5.86       30.67     17.27 o 
  11   7   8       25.18       26.80     18.49 o 
  12   7   8        0.01      -17.64     17.64 o 
 -13   8   8       30.10       34.66     13.09 o 
 -12   8   8        2.47        4.78     13.63 o 
 -11   8   8       68.38       73.14     12.57 o 
 -10   8   8       15.47       12.87      8.22 o 
  -9   8   8        5.68       11.07      7.58 o 
  -8   8   8       23.55       20.25      8.33 o 
  -7   8   8      215.70      193.54     15.60 o 
  -6   8   8        7.66       -2.48      6.72 o 
  -5   8   8        9.53       36.73      8.09 o 
  -4   8   8        1.10       -5.92      5.92 o 
  -3   8   8      436.65      467.53     23.67 o 
  -2   8   8     1189.13     1212.38     31.65 o 
  -1   8   8       23.64       22.17      6.84 o 
   0   8   8      205.47      207.31     12.62 o 
   1   8   8      251.71      222.46     10.76 o 
   2   8   8     2023.22     2042.22     38.32 o 
   3   8   8      223.11      212.76     18.34 o 
   4   8   8        6.36        8.25      6.98 o 
   5   8   8       13.59        7.06     15.43 o 
   6   8   8      832.96      841.83     27.13 o 
   7   8   8       40.95       56.61     10.45 o 
   8   8   8       21.65       30.95     14.06 o 
   9   8   8       18.54       23.64     11.61 o 
  10   8   8       16.49       30.76     18.87 o 
  11   8   8       37.74       72.47     24.25 o 
 -12   9   8        0.84        2.95      9.57 o 
 -11   9   8        0.12        1.41      8.52 o 
 -10   9   8       79.76       88.01     13.65 o 
  -9   9   8       75.49       52.90     12.02 o 
  -8   9   8        0.08       10.57      7.31 o 
  -7   9   8       75.57       89.30     11.19 o 
  -6   9   8       10.15       11.51      7.45 o 
  -5   9   8       74.60       81.70     12.03 o 
  -4   9   8      376.27      329.31     22.01 o 
  -3   9   8      163.37      163.65     13.18 o 
  -2   9   8       20.44       10.64      8.07 o 
  -1   9   8       12.41       12.10      6.93 o 
   0   9   8        4.33        2.10      6.31 o 
   1   9   8       10.02        6.26     10.39 o 
   2   9   8       63.78       90.96     14.16 o 
   3   9   8       20.83       35.78     10.61 o 
   4   9   8      256.46      277.79     20.68 o 
   5   9   8        3.06        8.78      9.41 o 
   6   9   8       17.46       16.70     10.59 o 
   7   9   8        0.68      -10.02     17.03 o 
   8   9   8        3.35        5.77     21.47 o 
   9   9   8       17.89       15.66     16.14 o 
 -12  10   8       18.47       19.34     18.02 o 
 -11  10   8       27.26       18.81     12.97 o 
 -10  10   8        8.25       13.45      9.86 o 
  -9  10   8       23.62       15.34     11.20 o 
  -8  10   8       12.41       21.00     10.72 o 
  -7  10   8        1.09        5.10      8.27 o 
  -6  10   8      112.46      115.81     12.71 o 
  -5  10   8       29.13       34.36      8.91 o 
  -4  10   8        5.19        5.82     11.31 o 
  -3  10   8       94.50      142.82     14.24 o 
  -2  10   8      408.24      416.46     19.55 o 
  -1  10   8      380.47      398.54     23.06 o 
   0  10   8        2.31       21.88      8.06 o 
   1  10   8      562.73      540.73     28.48 o 
   2  10   8      133.69      143.83     17.84 o 
   3  10   8       71.32       46.39     20.19 o 
   4  10   8        2.83        9.62     10.60 o 
   5  10   8        0.06       -7.66      7.66 o 
   6  10   8       13.69       41.21     12.71 o 
   7  10   8        0.00       14.88     11.72 o 
   8  10   8       20.26       13.87     15.47 o 
   9  10   8       23.65       30.29     17.17 o 
 -11  11   8       17.42       39.91     19.63 o 
 -10  11   8       12.24       12.13     12.59 o 
  -9  11   8        4.89        7.70     11.44 o 
  -8  11   8        6.06       11.06     11.54 o 
  -7  11   8       24.92       42.08     10.41 o 
  -6  11   8       23.39       35.56     12.34 o 
  -5  11   8      113.92       92.68     12.53 o 
  -4  11   8      113.87      123.20     20.48 o 
  -3  11   8       58.35       56.61     12.61 o 
  -2  11   8        4.45        9.23      8.37 o 
  -1  11   8      268.63      311.96     18.28 o 
   0  11   8       12.43       12.04      8.70 o 
   1  11   8       51.17       44.76     13.24 o 
   2  11   8       33.80       37.03     12.19 o 
   3  11   8        4.33        9.50     10.58 o 
   4  11   8      415.93      440.48     27.42 o 
   5  11   8       13.29        4.06     10.72 o 
   6  11   8       13.44       17.87     24.20 o 
   7  11   8       21.98       -0.48     24.91 o 
   8  11   8        4.77        6.04     17.08 o 
   9  11   8       15.45       30.57     19.63 o 
  -9  12   8        0.68        7.99     12.21 o 
  -8  12   8       54.89       68.91     15.62 o 
  -7  12   8        3.50       13.51     16.05 o 
  -6  12   8       25.95       27.25     10.20 o 
  -5  12   8       63.72       77.60     12.40 o 
  -4  12   8       44.72       59.01     11.77 o 
  -3  12   8      283.57      245.72     18.01 o 
  -2  12   8        0.62       -0.97      8.50 o 
  -1  12   8       16.08       43.27     20.36 o 
   0  12   8       78.19       76.36     15.81 o 
   1  12   8        1.86        5.17     11.90 o 
   2  12   8      315.52      314.15     24.87 o 
   3  12   8        0.24       -2.79     16.65 o 
   4  12   8       17.71       18.43     19.82 o 
   5  12   8       39.92       36.92     13.54 o 
   6  12   8       26.05       26.27     14.12 o 
   7  12   8        0.20       13.59     12.78 o 
  -8  13   8       12.11       23.40     23.21 o 
  -7  13   8       30.08       36.01     11.96 o 
  -6  13   8        0.86       10.61     10.07 o 
  -5  13   8       67.26       62.04     13.67 o 
  -4  13   8       19.09       17.66      9.77 o 
  -3  13   8        9.78       12.90      9.89 o 
  -2  13   8       58.35       62.42     12.12 o 
  -1  13   8       34.90       28.27     10.68 o 
   0  13   8        2.69        0.04     12.69 o 
   1  13   8        4.48        8.85     16.56 o 
   2  13   8       87.03       94.81     17.96 o 
   3  13   8       11.09        4.83     11.98 o 
   4  13   8       25.14       25.54     13.68 o 
   5  13   8        0.13       -3.56     12.26 o 
   6  13   8        0.07       -2.50     12.69 o 
  -6  14   8        1.58        7.83     17.55 o 
  -5  14   8       31.91       27.99     12.03 o 
  -4  14   8       31.17       27.72     11.21 o 
  -3  14   8       82.88       85.56     17.58 o 
  -2  14   8       72.14       80.68     14.12 o 
  -1  14   8        0.36       13.70     10.88 o 
   0  14   8        0.24        9.76     13.33 o 
   1  14   8        0.02        2.52     11.49 o 
   2  14   8        0.00       -1.66     22.46 o 
   3  14   8       16.38       14.50     12.91 o 
   4  14   8        1.44        5.10     19.44 o 
 -15   1   9        1.93        4.73      7.48 o 
 -14   1   9       15.27       21.13      7.49 o 
 -13   1   9        2.36        4.17      6.50 o 
 -12   1   9       90.28       95.01      9.66 o 
 -11   1   9        4.44       10.49      5.66 o 
 -10   1   9        1.70        7.52      5.26 o 
  -9   1   9        0.16        5.76      4.63 o 
  -8   1   9        0.05       -2.23      6.81 o 
  -7   1   9      137.46      120.21      7.32 o 
  -6   1   9       11.11       18.06      3.07 o 
  -5   1   9        6.36        5.73      2.50 o 
  -4   1   9      260.87      310.83     12.58 o 
  -3   1   9        0.02       26.69     13.82 o 
  -2   1   9     1107.62     1020.31     27.67 o 
  -1   1   9      208.88      211.09      9.00 o 
   0   1   9       90.04       94.82      5.14 o 
   1   1   9       72.65       79.33      4.19 o 
   2   1   9       23.78       42.56      4.35 o 
   3   1   9       96.28       90.42      7.00 o 
   4   1   9     1492.90     1401.60     43.59 o 
   5   1   9      176.10      176.56      8.57 o 
   6   1   9      376.25      392.70     21.56 o 
   7   1   9       85.33       99.89     12.55 o 
   8   1   9        0.05       17.49      9.21 o 
   9   1   9        0.73       -6.89      6.89 o 
  10   1   9       53.82       45.89     13.10 o 
  11   1   9       35.73       13.70     11.30 o 
  12   1   9       58.58       43.63     14.63 o 
  13   1   9        2.72        8.25     14.01 o 
 -15   2   9        6.03       12.44      8.71 o 
 -14   2   9       29.18       36.24     12.42 o 
 -13   2   9        0.00        5.98      5.68 o 
 -12   2   9        7.02       10.65      6.54 o 
 -11   2   9       47.28       51.97      8.91 o 
 -10   2   9        4.81        2.06      5.01 o 
  -9   2   9       21.10       24.47      5.43 o 
  -8   2   9      374.98      359.75     22.14 o 
  -7   2   9      285.77      270.09     10.27 o 
  -6   2   9      508.49      527.73     10.93 o 
  -5   2   9     2836.77     2644.26     38.17 o 
  -4   2   9     1350.72     1411.26     29.16 o 
  -3   2   9     3620.37     3393.83     72.89 o 
  -2   2   9     8864.81     9197.68    179.33 o 
  -1   2   9        3.71       68.06     13.12 o 
   0   2   9    10856.09    11371.38    180.57 o 
   1   2   9       54.06       69.83      4.66 o 
   2   2   9    23882.64    25082.06    400.08 o 
   3   2   9     1350.96     1316.99     28.00 o 
   4   2   9     1176.55     1144.89     25.87 o 
   5   2   9       39.33       51.97      6.13 o 
   6   2   9      122.75      101.91     21.18 o 
   7   2   9       18.08       25.52      8.94 o 
   8   2   9     1337.37     1247.82     42.40 o 
   9   2   9        0.09       -8.04      8.51 o 
  10   2   9       31.71       40.84     27.51 o 
  11   2   9       18.83        8.17     11.56 o 
  12   2   9      109.27      129.60     19.40 o 
  13   2   9        1.05      -19.44     19.44 o 
 -15   3   9        2.16        4.99     10.41 o 
 -14   3   9       17.14       32.32     15.45 o 
 -13   3   9        0.67        0.59      6.43 o 
 -12   3   9        1.17        9.21      6.62 o 
 -11   3   9        3.65        0.16      5.76 o 
 -10   3   9      242.78      194.26     11.38 o 
  -9   3   9      148.92      151.89     10.06 o 
  -8   3   9      271.87      273.89     11.49 o 
  -7   3   9       29.77       23.82      4.85 o 
  -6   3   9      133.10      115.10      6.13 o 
  -5   3   9       67.16       68.54      5.61 o 
  -4   3   9        1.37        8.38      3.71 o 
  -3   3   9      257.76      264.01     17.21 o 
  -2   3   9       68.00      104.68      7.78 o 
  -1   3   9     2219.82     2174.47     39.81 o 
   0   3   9       56.38       55.66      4.54 o 
   1   3   9       87.08       98.51      6.82 o 
   2   3   9      983.23     1241.67     21.67 o 
   3   3   9       41.64       53.81      9.49 o 
   4   3   9        0.54        3.00      3.57 o 
   5   3   9      229.83      227.69     10.96 o 
   6   3   9      196.27      224.05     11.59 o 
   7   3   9       20.98       29.61      9.41 o 
   8   3   9      369.44      369.86     22.08 o 
   9   3   9       50.36       35.92     11.28 o 
  10   3   9      359.91      287.92     38.03 o 
  11   3   9        8.86       -4.60     30.62 o 
  12   3   9       53.10       89.53     17.59 o 
  13   3   9        1.74        4.28     13.52 o 
 -15   4   9        0.59        8.82     10.88 o 
 -14   4   9      168.70      194.36     17.25 o 
 -13   4   9       52.35       61.90     20.84 o 
 -12   4   9        4.14       16.45      8.28 o 
 -11   4   9       45.63       37.91      8.92 o 
 -10   4   9       19.67       19.42      8.12 o 
  -9   4   9      118.43      128.23      9.51 o 
  -8   4   9      515.80      466.95     15.20 o 
  -7   4   9      133.31      153.08     14.89 o 
  -6   4   9        0.13        0.13      3.44 o 
  -5   4   9        0.03        9.26      4.30 o 
  -4   4   9      115.92       76.33      6.87 o 
  -3   4   9      195.64      210.43      9.85 o 
  -2   4   9      193.83      270.39     20.25 o 
  -1   4   9     1652.29     1754.67     29.76 o 
   0   4   9     6508.17     7270.98    104.13 o 
   1   4   9      727.08      727.81     14.01 o 
   2   4   9       57.83       70.03      4.33 o 
   3   4   9        9.99       15.16      3.91 o 
   4   4   9      112.07      124.10      7.76 o 
   5   4   9       14.80       18.93      4.85 o 
   6   4   9      557.44      558.09     16.30 o 
   7   4   9       73.77       64.71     15.04 o 
   8   4   9      725.11      680.61     24.07 o 
   9   4   9       12.60        3.37     10.47 o 
  10   4   9       37.96        2.08     10.11 o 
  11   4   9       32.31       31.02     26.89 o 
  12   4   9       25.05       22.23     13.92 o 
  13   4   9        1.24       22.89     14.20 o 
 -15   5   9        4.06        9.53     16.23 o 
 -14   5   9       35.03       44.34     13.19 o 
 -13   5   9        0.46        3.92      7.95 o 
 -12   5   9       66.99       58.19     16.38 o 
 -11   5   9        3.96        8.52      7.42 o 
 -10   5   9        8.18       16.25      7.36 o 
  -9   5   9      712.50      685.04     31.50 o 
  -8   5   9      579.72      590.06     21.19 o 
  -7   5   9       21.01       15.37      5.42 o 
  -6   5   9        0.10        4.72      4.41 o 
  -5   5   9       28.64       24.42      7.77 o 
  -4   5   9      672.49      689.71     20.13 o 
  -3   5   9      156.60      147.27     10.80 o 
  -2   5   9       42.45       52.88      4.21 o 
  -1   5   9     1891.75     1909.31     32.41 o 
   0   5   9        1.03        4.33      2.96 o 
   1   5   9       35.57       33.27      3.87 o 
   2   5   9     1375.28     1440.71     23.82 o 
   3   5   9      394.15      392.26     12.67 o 
   4   5   9      925.06      962.75     21.94 o 
   5   5   9      367.46      350.07     12.77 o 
   6   5   9      542.89      540.57     18.85 o 
   7   5   9      159.94      162.12     10.43 o 
   8   5   9      612.48      585.56     22.57 o 
   9   5   9       81.65       84.28     14.47 o 
  10   5   9       17.46       16.85     12.17 o 
  11   5   9       24.14       30.49     13.33 o 
  12   5   9        1.57       -9.46     11.93 o 
  13   5   9        6.82       -4.15     20.48 o 
 -14   6   9       11.01       -0.24     11.19 o 
 -13   6   9       11.18       26.81      9.97 o 
 -12   6   9        3.84        1.18      8.86 o 
 -11   6   9      134.10      164.78     20.97 o 
 -10   6   9        7.42        0.48      6.84 o 
  -9   6   9       14.18       14.70      8.66 o 
  -8   6   9      185.83      151.83     21.62 o 
  -7   6   9      226.93      238.41     12.05 o 
  -6   6   9       77.33       59.81      7.19 o 
  -5   6   9       66.41       54.48      7.84 o 
  -4   6   9      168.85      169.23     11.13 o 
  -3   6   9     1091.68     1043.28     26.80 o 
  -2   6   9      103.47      113.71      9.52 o 
  -1   6   9       87.41       77.72      7.51 o 
   0   6   9     1988.95     2036.83     35.09 o 
   1   6   9      107.97       87.93      5.67 o 
   2   6   9      107.89      113.46      6.30 o 
   3   6   9     1019.18      972.20     28.78 o 
   4   6   9      348.70      343.05     12.64 o 
   5   6   9        6.43        6.10      5.21 o 
   6   6   9      563.37      562.37     17.72 o 
   7   6   9       17.43        9.80      6.20 o 
   8   6   9      131.29      122.98     12.70 o 
   9   6   9       11.47        6.06      9.70 o 
  10   6   9        4.74       20.63     11.94 o 
  11   6   9        9.16        6.61     12.16 o 
  12   6   9       13.62       39.82     20.76 o 
 -14   7   9       48.60       26.66     31.52 o 
 -13   7   9       11.56        9.62     10.86 o 
 -12   7   9        0.76        5.58      9.61 o 
 -11   7   9       43.30       31.81     10.03 o 
 -10   7   9      205.48      198.77     22.47 o 
  -9   7   9      334.68      267.16     22.62 o 
  -8   7   9        1.41        0.01      6.43 o 
  -7   7   9       85.09       77.38      8.54 o 
  -6   7   9       94.22       67.73      9.46 o 
  -5   7   9      118.90       97.83     11.17 o 
  -4   7   9      959.83      919.99     26.39 o 
  -3   7   9        4.55        3.55      5.64 o 
  -2   7   9       40.94       42.73      7.10 o 
  -1   7   9        8.45       17.91      6.19 o 
   0   7   9        1.05        2.99     10.89 o 
   1   7   9      113.72       90.28      7.30 o 
   2   7   9      370.75      352.86     15.26 o 
   3   7   9        1.39       -4.50      4.50 o 
   4   7   9        0.43       27.02      6.03 o 
   5   7   9      117.79      122.55      9.53 o 
   6   7   9      192.65      199.73     11.80 o 
   7   7   9        7.68        5.84      6.61 o 
   8   7   9        0.05        0.10      6.36 o 
   9   7   9       15.97       23.40     18.02 o 
  10   7   9      147.44      212.79     30.76 o 
  11   7   9       10.81       10.29     18.40 o 
  12   7   9        8.22       35.29     20.85 o 
 -13   8   9       19.20       10.56     10.92 o 
 -12   8   9       47.88       54.23     11.66 o 
 -11   8   9       18.37       20.42      9.93 o 
 -10   8   9       14.59       19.86      8.76 o 
  -9   8   9      196.19      176.30     14.87 o 
  -8   8   9      191.14      187.06     18.94 o 
  -7   8   9       66.61       70.99     10.44 o 
  -6   8   9      151.62      145.13     12.78 o 
  -5   8   9       83.43       85.57     26.31 o 
  -4   8   9      114.66      113.62     20.15 o 
  -3   8   9      613.48      574.62     20.97 o 
  -2   8   9        0.19        5.92      6.20 o 
  -1   8   9      158.58      162.61     15.57 o 
   0   8   9     2291.03     2380.03     90.35 o 
   1   8   9      151.18      138.39      9.29 o 
   2   8   9      642.27      660.20     22.46 o 
   3   8   9       65.33      100.11     13.94 o 
   4   8   9      503.26      489.48     19.34 o 
   5   8   9        1.98        7.15      8.86 o 
   6   8   9        5.70        9.61     17.93 o 
   7   8   9        8.87       -0.19      7.90 o 
   8   8   9       80.67       96.04     12.47 o 
   9   8   9       14.87       41.05     19.06 o 
  10   8   9        0.33      -14.53     14.53 o 
  11   8   9       17.33       12.17     18.97 o 
 -12   9   9       12.22       21.11     17.64 o 
 -11   9   9       53.92       22.04      9.36 o 
 -10   9   9        0.32        8.27      8.26 o 
  -9   9   9        6.35       17.61     12.67 o 
  -8   9   9      165.91      144.83     17.34 o 
  -7   9   9      127.41      118.95     12.50 o 
  -6   9   9       17.89        9.02      7.59 o 
  -5   9   9       32.08       21.25      8.07 o 
  -4   9   9      333.13      339.07     17.74 o 
  -3   9   9        8.44       22.31     11.37 o 
  -2   9   9     1228.58     1146.57     32.17 o 
  -1   9   9       29.47       27.79      8.42 o 
   0   9   9        2.83        1.49      6.48 o 
   1   9   9      197.36      219.37     17.04 o 
   2   9   9     2940.47     2941.79     77.76 o 
   3   9   9      104.80      142.04     23.97 o 
   4   9   9       75.76       79.28     14.29 o 
   5   9   9        0.40        6.57      9.52 o 
   6   9   9      101.36      108.68     15.19 o 
   7   9   9       10.25       10.13     11.13 o 
   8   9   9       30.93       69.38     14.97 o 
 -12  10   9        4.97       21.23     16.89 o 
 -11  10   9       17.01       24.61     10.79 o 
 -10  10   9        2.87       13.00     13.16 o 
  -9  10   9       37.63       34.26     12.56 o 
  -8  10   9        4.25        1.92     10.26 o 
  -7  10   9        0.69        7.68      7.96 o 
  -6  10   9       31.27       36.44      9.56 o 
  -5  10   9      104.15       67.24     11.15 o 
  -4  10   9       34.76       34.14     10.05 o 
  -3  10   9       71.58       76.55     11.04 o 
  -2  10   9        4.15        9.49      9.11 o 
  -1  10   9      134.26      153.45     13.53 o 
   0  10   9     4194.08     4313.65     84.08 o 
   1  10   9        0.00       11.41     10.83 o 
   2  10   9      204.17      171.22     30.10 o 
   3  10   9       51.64       27.44     11.59 o 
   4  10   9      103.81      101.29     15.84 o 
   5  10   9       16.24        7.94     10.37 o 
   6  10   9       82.89       72.53     14.82 o 
   7  10   9        8.18       10.69     12.13 o 
   8  10   9        1.90        1.69     12.08 o 
   9  10   9       15.42       -7.74     15.57 o 
 -10  11   9        1.30        1.72     12.64 o 
  -9  11   9        1.17        7.82     11.22 o 
  -8  11   9       93.98       87.51     16.42 o 
  -7  11   9        0.73       -6.61      7.57 o 
  -6  11   9       19.21       28.31      9.98 o 
  -5  11   9       60.00       62.78     11.11 o 
  -4  11   9       73.75       64.87     11.16 o 
  -3  11   9        2.69        5.17      7.63 o 
  -2  11   9      279.18      314.86     18.80 o 
  -1  11   9       11.92       12.31      8.29 o 
   0  11   9        0.32       15.00      8.33 o 
   1  11   9      118.23      119.54     29.68 o 
   2  11   9      322.96      308.52     24.32 o 
   3  11   9        1.30        2.22     10.13 o 
   4  11   9       17.41       30.62     12.46 o 
   5  11   9       30.29       51.83     14.06 o 
   6  11   9        0.39      -17.50     17.50 o 
   7  11   9       12.30       19.64     12.97 o 
   8  11   9        5.31      -15.66     15.66 o 
  -9  12   9        1.85       12.81     12.88 o 
  -8  12   9        9.69        9.97     11.57 o 
  -7  12   9        1.35       12.49      9.39 o 
  -6  12   9      133.05      165.80     16.20 o 
  -5  12   9       18.79       31.20     10.35 o 
  -4  12   9        5.92        1.20      8.09 o 
  -3  12   9       14.56       19.52      9.16 o 
  -2  12   9        7.34       17.23      9.64 o 
  -1  12   9        5.53        0.43      8.17 o 
   0  12   9      147.43      146.01     19.44 o 
   1  12   9        0.25        4.84     10.12 o 
   2  12   9        2.27       -3.71     10.57 o 
   3  12   9       81.46       76.41     16.86 o 
   4  12   9        2.12        0.03     17.13 o 
   5  12   9       18.86       10.30     12.52 o 
   6  12   9        1.99       -5.46     12.21 o 
   7  12   9        9.56        2.88     13.74 o 
  -8  13   9        4.23       -0.28     20.57 o 
  -7  13   9       18.66       15.51     10.82 o 
  -6  13   9        9.37        7.63     10.06 o 
  -5  13   9        5.11        6.42      9.69 o 
  -4  13   9        0.26       -1.93      8.68 o 
  -3  13   9        1.21       -3.72      8.72 o 
  -2  13   9        2.79        5.79      8.82 o 
  -1  13   9        2.02       -4.51      8.83 o 
   0  13   9        1.98       -2.80     12.55 o 
   1  13   9       27.11        4.80     11.74 o 
   2  13   9       17.69        8.33     13.40 o 
   3  13   9        0.51       -5.26     11.78 o 
   4  13   9      113.38      146.49     21.27 o 
   5  13   9       10.43       -4.85     13.11 o 
  -5  14   9       42.48       66.00     13.95 o 
  -4  14   9       20.93       20.12     11.16 o 
  -3  14   9       26.56       40.80     12.60 o 
  -2  14   9        3.56       21.39     11.26 o 
  -1  14   9       20.98       19.73     13.70 o 
   0  14   9       93.99      108.27     23.26 o 
   1  14   9        0.10       -1.10     11.83 o 
   2  14   9       38.06       37.82     15.95 o 
   3  14   9        3.96      -16.32     16.32 o 
 -15   0  10        2.25        5.23     10.38 o 
 -14   0  10        1.99       13.46     10.49 o 
 -13   0  10       35.99       51.79     12.64 o 
 -12   0  10        4.00       -4.29      7.63 o 
 -11   0  10       82.19       87.48     12.90 o 
 -10   0  10      488.42      492.24     28.31 o 
  -9   0  10       68.77       92.33     18.73 o 
  -8   0  10     1259.72     1249.45     44.80 o 
  -7   0  10       42.80       35.70      7.54 o 
  -6   0  10      971.41     1030.70     35.78 o 
  -5   0  10     7860.17     7779.72    218.82 o 
  -4   0  10     4118.78     4501.20    130.95 o 
  -3   0  10      243.09      265.29     16.14 o 
  -2   0  10     2217.60     2188.24     66.54 o 
  -1   0  10       30.33       26.89      6.89 o 
   0   0  10     5356.20     5343.48    110.63 o 
   1   0  10      119.62      118.76      7.38 o 
   2   0  10      513.58      496.54     14.88 o 
   3   0  10       37.68       38.23      3.75 o 
   4   0  10      110.75      140.79     15.85 o 
   5   0  10     1513.87     1553.61     62.51 o 
   6   0  10      755.05      582.10     34.92 o 
   7   0  10      209.96      161.37     21.33 o 
   8   0  10      122.95      133.99     21.70 o 
   9   0  10        9.85       -6.70     11.89 o 
  10   0  10        0.46      -10.19     12.46 o 
  11   0  10        0.62       16.42     16.32 o 
  12   0  10       35.64       48.97     20.66 o 
  13   0  10       24.44       37.65     22.46 o 
 -15   1  10      170.60      201.80     14.42 o 
 -14   1  10      156.81      163.31     18.84 o 
 -13   1  10       17.73       26.88      7.73 o 
 -12   1  10       73.96      105.83      9.99 o 
 -11   1  10      100.71      105.04      9.26 o 
 -10   1  10      125.93      136.54     13.37 o 
  -9   1  10        1.46        5.61      4.72 o 
  -8   1  10     2154.64     2066.47     37.67 o 
  -7   1  10      112.72      114.16      7.49 o 
  -6   1  10     1716.11     1759.72     27.41 o 
  -5   1  10      376.53      341.06     14.42 o 
  -4   1  10      926.01      990.33     26.97 o 
  -3   1  10      635.23      610.10     19.73 o 
  -2   1  10     8932.74     9676.54    188.08 o 
  -1   1  10        4.23        9.72      3.55 o 
   0   1  10        7.16        3.57      3.96 o 
   1   1  10      152.39      164.97      5.98 o 
   2   1  10     1935.52     2243.77     42.45 o 
   3   1  10      563.45      586.50     15.47 o 
   4   1  10      441.45      487.14     13.89 o 
   5   1  10      226.26      256.77     15.34 o 
   6   1  10     1315.03     1320.62     40.89 o 
   7   1  10      231.56      286.26     34.16 o 
   8   1  10      499.78      482.87     24.59 o 
   9   1  10       56.87       40.05     11.60 o 
  10   1  10        1.60        7.64      9.84 o 
  11   1  10       81.81       57.16     15.09 o 
  12   1  10       38.67       42.40     16.89 o 
  13   1  10        2.11        2.17     12.84 o 
 -15   2  10        5.89       17.16      8.36 o 
 -14   2  10        0.50        0.60      6.90 o 
 -13   2  10       58.31       40.17      8.35 o 
 -12   2  10       20.07       15.01      5.91 o 
 -11   2  10       67.00       58.22      7.74 o 
 -10   2  10       38.74       40.09      6.72 o 
  -9   2  10      130.51      142.84      9.14 o 
  -8   2  10        0.02       -2.67      4.11 o 
  -7   2  10      414.23      417.49     11.84 o 
  -6   2  10      169.17      152.69      6.73 o 
  -5   2  10     1689.77     1790.85     55.18 o 
  -4   2  10     1060.70     1122.22     25.00 o 
  -3   2  10       10.72       44.73      8.11 o 
  -2   2  10     4080.11     4057.94     84.51 o 
  -1   2  10      206.70      207.80      8.94 o 
   0   2  10    14435.95    16570.90    260.89 o 
   1   2  10      241.22      225.51      9.34 o 
   2   2  10      347.97      425.54     13.74 o 
   3   2  10       14.98       56.09      5.57 o 
   4   2  10      830.43      862.69     26.50 o 
   5   2  10      259.39      259.61     10.88 o 
   6   2  10      269.15      239.36     16.78 o 
   7   2  10      124.71      137.90     14.78 o 
   8   2  10        0.25        9.40      8.02 o 
   9   2  10       32.74       19.72     10.24 o 
  10   2  10        0.35       -0.26      9.27 o 
  11   2  10        1.10        6.32     11.34 o 
  12   2  10       42.65       79.85     24.44 o 
  13   2  10       73.14       50.52     17.31 o 
 -15   3  10       30.29       40.86     10.73 o 
 -14   3  10        5.79       10.35     12.51 o 
 -13   3  10       25.09       35.28      9.48 o 
 -12   3  10       12.79       18.42      6.77 o 
 -11   3  10        4.20        5.29      5.70 o 
 -10   3  10      136.94      126.31     10.01 o 
  -9   3  10      284.01      271.21     12.74 o 
  -8   3  10       28.51       35.36      6.04 o 
  -7   3  10      474.52      447.94     14.04 o 
  -6   3  10        8.67        9.98      3.44 o 
  -5   3  10      126.92      131.80     10.56 o 
  -4   3  10       53.14       51.94      5.78 o 
  -3   3  10       92.30       76.85      8.48 o 
  -2   3  10     8571.49     9028.57    147.05 o 
  -1   3  10       19.00       18.91      7.50 o 
   0   3  10        1.35        5.05      2.99 o 
   1   3  10       25.24       28.00      3.26 o 
   2   3  10     5960.29     6375.19     91.78 o 
   3   3  10      169.12      163.69      8.81 o 
   4   3  10       36.10       49.98      8.89 o 
   5   3  10      198.97      178.20     10.11 o 
   6   3  10        4.93        2.42      9.86 o 
   7   3  10        1.74        3.56      7.18 o 
   8   3  10       12.56       21.01     19.96 o 
   9   3  10      110.27      101.60     15.20 o 
  10   3  10       16.43       12.66     10.90 o 
  11   3  10        0.83       -4.24      9.65 o 
  12   3  10        0.41       -5.53     11.69 o 
  13   3  10       12.27        2.77     13.73 o 
 -15   4  10       15.71       16.49     11.60 o 
 -14   4  10       20.36       23.56     22.97 o 
 -13   4  10       48.59       65.09     11.73 o 
 -12   4  10       24.02       22.75      8.67 o 
 -11   4  10       40.32       33.19     10.71 o 
 -10   4  10       17.42       16.61      9.01 o 
  -9   4  10      109.12      101.75      9.14 o 
  -8   4  10      362.98      382.33     20.28 o 
  -7   4  10       45.59       43.24      8.60 o 
  -6   4  10      505.57      468.09     14.23 o 
  -5   4  10       18.03       18.92      5.88 o 
  -4   4  10       38.30       59.74      8.28 o 
  -3   4  10        3.73        7.37      3.95 o 
  -2   4  10     1368.99     1324.68     26.94 o 
  -1   4  10        7.53       41.91      6.59 o 
   0   4  10    10441.14    10797.60    151.67 o 
   1   4  10      118.24      124.71      5.63 o 
   2   4  10      652.80      613.11     12.63 o 
   3   4  10      292.46      260.79     11.25 o 
   4   4  10      168.80      205.78     10.37 o 
   5   4  10        8.59        5.64      4.73 o 
   6   4  10      473.63      471.38     17.43 o 
   7   4  10       46.71       54.01      8.82 o 
   8   4  10       68.12       80.05     11.09 o 
   9   4  10        0.00       -8.63      8.63 o 
  10   4  10        0.12       -7.08      8.72 o 
  11   4  10        0.80      -12.07     13.16 o 
  12   4  10       10.19       16.35     12.63 o 
  13   4  10       17.39       17.27     20.66 o 
 -15   5  10        0.15       -0.38     14.63 o 
 -14   5  10       14.69       32.44     12.10 o 
 -13   5  10       13.55       18.96      8.83 o 
 -12   5  10      124.98      133.33     17.71 o 
 -11   5  10        0.22       -0.04      6.99 o 
 -10   5  10        0.11       -0.44      6.95 o 
  -9   5  10      611.52      600.99     22.58 o 
  -8   5  10      126.06      130.63     11.71 o 
  -7   5  10      410.62      338.04     13.43 o 
  -6   5  10      177.32      181.17     19.44 o 
  -5   5  10        1.93        0.67      4.56 o 
  -4   5  10      263.19      243.15     13.40 o 
  -3   5  10      291.56      279.77      9.22 o 
  -2   5  10      237.52      238.32      8.41 o 
  -1   5  10       48.58       60.63      4.88 o 
   0   5  10        1.28        2.00      3.08 o 
   1   5  10      172.61      221.42      7.61 o 
   2   5  10       10.60       11.47      4.42 o 
   3   5  10      132.19      135.68     10.30 o 
   4   5  10        8.52       12.68      4.62 o 
   5   5  10        3.02       -0.79      4.18 o 
   6   5  10     1526.49     1448.29     30.65 o 
   7   5  10        0.19       11.39      7.04 o 
   8   5  10      208.14      232.25     15.48 o 
   9   5  10       14.52       15.74     10.56 o 
  10   5  10        0.29       -8.13      9.91 o 
  11   5  10       41.73       26.68     17.13 o 
  12   5  10       32.06       34.60     14.41 o 
 -14   6  10        6.63        8.58     10.85 o 
 -13   6  10       10.60        9.49      8.88 o 
 -12   6  10       40.01       49.45     10.89 o 
 -11   6  10       26.22       16.11      8.96 o 
 -10   6  10      102.59      112.33     12.37 o 
  -9   6  10       15.31       18.26      7.52 o 
  -8   6  10      246.63      231.32     14.95 o 
  -7   6  10       85.08       85.70      8.62 o 
  -6   6  10       92.00       91.77      9.96 o 
  -5   6  10        3.83       -0.49      5.13 o 
  -4   6  10        1.32        5.59      5.35 o 
  -3   6  10       71.86       67.34      8.84 o 
  -2   6  10     1137.06     1047.14     42.38 o 
  -1   6  10       98.15      107.17      9.75 o 
   0   6  10      655.47      628.43     18.77 o 
   1   6  10       33.41       34.46      4.33 o 
   2   6  10     1072.40     1093.22     23.97 o 
   3   6  10      652.72      760.09     19.33 o 
   4   6  10      272.17      251.22     11.44 o 
   5   6  10        1.82        0.00      4.84 o 
   6   6  10      422.11      429.65     15.57 o 
   7   6  10       49.09       54.44      8.00 o 
   8   6  10       52.37       34.64      9.35 o 
   9   6  10      108.57      122.59     17.35 o 
  10   6  10        2.55       18.35     11.92 o 
  11   6  10       38.18        8.70     14.00 o 
  12   6  10       23.92       28.67     15.28 o 
 -14   7  10       11.83       35.57     17.74 o 
 -13   7  10        6.07       17.07      9.71 o 
 -12   7  10        0.18       13.59      8.61 o 
 -11   7  10        0.65        9.09      8.60 o 
 -10   7  10       59.76       64.88     10.71 o 
  -9   7  10      173.11      153.84     18.13 o 
  -8   7  10       20.62       16.92      7.59 o 
  -7   7  10       41.25       50.62      9.32 o 
  -6   7  10      163.85      132.92     12.03 o 
  -5   7  10        1.90        2.31      6.37 o 
  -4   7  10     1947.95     1790.02     41.16 o 
  -3   7  10        1.66        4.56      6.04 o 
  -2   7  10      789.38      787.96     23.41 o 
  -1   7  10       53.75       67.74      8.54 o 
   0   7  10        2.80       -1.17      4.82 o 
   1   7  10       33.15       30.94      5.54 o 
   2   7  10      801.35      790.64     24.24 o 
   3   7  10        1.94        5.08      5.68 o 
   4   7  10     1378.55     1320.05     34.84 o 
   5   7  10       23.02       18.31      6.46 o 
   6   7  10      643.72      604.18     18.88 o 
   7   7  10       94.15       98.46      9.92 o 
   8   7  10       81.08       91.79     12.30 o 
   9   7  10      105.06       97.49     16.36 o 
  10   7  10       34.41       68.60     22.93 o 
  11   7  10        0.01       11.89     16.89 o 
 -13   8  10        1.87        1.87     10.90 o 
 -12   8  10       41.20       60.84     12.14 o 
 -11   8  10       48.99       23.54      8.73 o 
 -10   8  10        0.62       -5.29      6.89 o 
  -9   8  10        9.71       18.40      7.98 o 
  -8   8  10       67.81       71.06     20.24 o 
  -7   8  10        5.21        5.06      6.87 o 
  -6   8  10      986.78      986.95     30.03 o 
  -5   8  10        8.74       13.93      7.66 o 
  -4   8  10        8.27       21.18      8.99 o 
  -3   8  10      504.51      497.92     20.10 o 
  -2   8  10     2155.63     2025.03     95.01 o 
  -1   8  10        0.95       10.71      6.54 o 
   0   8  10      246.54      234.13     13.54 o 
   1   8  10      125.30      138.05     20.46 o 
   2   8  10     1797.76     1671.62     41.45 o 
   3   8  10      424.97      461.03     22.93 o 
   4   8  10       92.90       82.67     10.13 o 
   5   8  10       11.99       18.79      7.26 o 
   6   8  10       66.15       44.60     11.75 o 
   7   8  10       82.39       79.74     14.42 o 
   8   8  10        3.38       22.47     12.27 o 
   9   8  10       57.29       45.48     20.66 o 
  10   8  10        0.46        7.55     17.36 o 
  11   8  10       40.04       38.40     21.89 o 
 -12   9  10       15.86       22.92     11.03 o 
 -11   9  10        1.72        7.97      9.00 o 
 -10   9  10       70.73       73.11     11.84 o 
  -9   9  10       47.85       39.18     12.52 o 
  -8   9  10       37.12       49.43     12.29 o 
  -7   9  10       67.93       64.48     10.64 o 
  -6   9  10       11.43       13.70     15.10 o 
  -5   9  10        0.50       -0.32      6.98 o 
  -4   9  10      659.78      658.27     25.88 o 
  -3   9  10      192.68      174.85     13.64 o 
  -2   9  10       61.23       82.23     10.95 o 
  -1   9  10      429.07      397.50     30.39 o 
   0   9  10        8.11       13.16      7.04 o 
   1   9  10       40.67       45.40      9.89 o 
   2   9  10       58.07       43.27     12.09 o 
   3   9  10      466.30      451.88     25.05 o 
   4   9  10      527.38      500.44     26.85 o 
   5   9  10       50.59       53.93     19.15 o 
   6   9  10        0.00        6.29     11.56 o 
   7   9  10        4.46        5.54     19.34 o 
   8   9  10        7.01        1.72     11.53 o 
 -11  10  10       47.97       26.54     13.94 o 
 -10  10  10       30.07       38.14     13.96 o 
  -9  10  10        8.10        8.26     14.58 o 
  -8  10  10        3.50       10.68     10.26 o 
  -7  10  10       32.32       26.17      9.04 o 
  -6  10  10       23.05       16.96      8.91 o 
  -5  10  10        4.09        2.92      7.59 o 
  -4  10  10        0.12       -1.30      7.01 o 
  -3  10  10       24.87       26.96      8.89 o 
  -2  10  10      144.00      128.87     13.05 o 
  -1  10  10        0.81        0.62      7.24 o 
   0  10  10       23.90       44.35      9.84 o 
   1  10  10       21.36       26.94     11.94 o 
   2  10  10        3.46       20.64     10.60 o 
   3  10  10       19.07        2.49      9.45 o 
   4  10  10       15.28       23.64     11.36 o 
   5  10  10       29.83       25.74     12.27 o 
   6  10  10       53.41       28.49     12.36 o 
   7  10  10        7.32        1.26     11.49 o 
   8  10  10        0.16       -4.07     12.05 o 
 -10  11  10        0.24       10.09     13.38 o 
  -9  11  10        9.66        9.48     12.07 o 
  -8  11  10       20.84       43.78     13.11 o 
  -7  11  10        4.91       10.20      8.76 o 
  -6  11  10        3.94        5.13      9.02 o 
  -5  11  10       56.40       54.32     11.36 o 
  -4  11  10      183.10      184.98     15.74 o 
  -3  11  10       19.40       32.15     13.84 o 
  -2  11  10       70.44       65.01     11.52 o 
  -1  11  10      139.70      119.76     13.37 o 
   0  11  10        6.35       27.09     12.62 o 
   1  11  10       10.62       14.89     26.14 o 
   2  11  10      125.24      120.04     17.51 o 
   3  11  10       22.91       20.88     11.13 o 
   4  11  10        8.12        5.36     11.20 o 
   5  11  10        7.84      -10.40     10.40 o 
   6  11  10        8.61       -8.57     10.69 o 
   7  11  10        8.63       13.58     13.97 o 
   8  11  10       11.47       14.53     18.31 o 
  -9  12  10        0.33        4.23     12.03 o 
  -8  12  10       29.49       36.14     14.07 o 
  -7  12  10        0.61        5.68      9.22 o 
  -6  12  10        1.77       -8.10     17.04 o 
  -5  12  10       11.25       24.49      9.71 o 
  -4  12  10       55.31       46.21     11.42 o 
  -3  12  10       75.49       76.47     12.35 o 
  -2  12  10      351.92      368.08     20.97 o 
  -1  12  10       21.25        5.68      8.84 o 
   0  12  10      232.72      242.17     23.38 o 
   1  12  10        2.34       -9.75     11.70 o 
   2  12  10       47.46       46.18     14.32 o 
   3  12  10      309.26      294.00     25.26 o 
   4  12  10       22.00       31.68     20.81 o 
   5  12  10        0.57       14.92     32.18 o 
   6  12  10        0.19       -8.69     12.14 o 
   7  12  10        6.11       13.21     21.09 o 
  -7  13  10       12.20       13.84     12.71 o 
  -6  13  10        2.37        8.11     10.50 o 
  -5  13  10       49.66       52.90     12.65 o 
  -4  13  10       14.87       24.65     17.78 o 
  -3  13  10        0.04       -1.91      8.84 o 
  -2  13  10       53.83       43.01     11.58 o 
  -1  13  10       10.72       28.14     14.04 o 
   0  13  10        1.04        2.14     10.72 o 
   1  13  10       18.84       44.12     15.05 o 
   2  13  10       44.70       85.69     18.05 o 
   3  13  10       19.61       24.97     13.67 o 
   4  13  10       19.47        1.64     13.30 o 
   5  13  10       67.74       54.48     22.22 o 
  -5  14  10        0.08       -7.23     13.96 o 
  -4  14  10        0.99       -9.76     12.13 o 
  -3  14  10        1.42        3.24     10.11 o 
  -2  14  10        1.45       -6.08     12.32 o 
  -1  14  10        0.08       28.19     13.83 o 
   0  14  10        3.10        1.46     13.32 o 
   1  14  10        5.43       10.04     13.08 o 
   2  14  10       16.15        7.74     20.95 o 
 -15   1  11        2.33       34.17      8.62 o 
 -14   1  11       27.84       40.68     11.52 o 
 -13   1  11        0.01        7.61      6.39 o 
 -12   1  11       77.39       80.28      9.26 o 
 -11   1  11       76.06       72.26      8.60 o 
 -10   1  11      189.90      177.16     10.67 o 
  -9   1  11       43.68       44.10      6.74 o 
  -8   1  11       31.57       41.52      7.52 o 
  -7   1  11        2.25       -0.83      3.73 o 
  -6   1  11        1.43       -0.50      2.66 o 
  -5   1  11      167.45      164.32     10.41 o 
  -4   1  11     4552.66     4666.87     96.15 o 
  -3   1  11      437.41      381.60     15.27 o 
  -2   1  11       57.51       88.50      7.69 o 
  -1   1  11      463.78      459.34     14.95 o 
   0   1  11        4.61        4.67      3.33 o 
   1   1  11       98.84      110.18      6.05 o 
   2   1  11      311.54      354.60     11.61 o 
   3   1  11        1.20        1.94      3.79 o 
   4   1  11      117.54      126.84     11.60 o 
   5   1  11        8.83       13.06      6.47 o 
   6   1  11        0.73        8.40      7.02 o 
   7   1  11       19.51       12.57      7.69 o 
   8   1  11        3.98        8.86      7.93 o 
   9   1  11       43.05       29.24     10.67 o 
  10   1  11        4.44        8.12      9.97 o 
  11   1  11        3.30        0.66     10.73 o 
  12   1  11        4.27      -11.46     11.46 o 
  13   1  11        2.49       -4.18     13.19 o 
 -15   2  11        7.54       21.09      8.30 o 
 -14   2  11        0.50       13.47      8.90 o 
 -13   2  11       43.40       57.09     10.01 o 
 -12   2  11      105.92      114.22      9.35 o 
 -11   2  11       93.00       95.26      8.48 o 
 -10   2  11        8.70       17.01      5.87 o 
  -9   2  11       83.17       91.60      8.14 o 
  -8   2  11      398.58      383.50     12.00 o 
  -7   2  11      358.40      345.80     10.82 o 
  -6   2  11      255.60      248.57      9.34 o 
  -5   2  11      118.94      135.57      8.17 o 
  -4   2  11      947.86      970.33     28.71 o 
  -3   2  11      477.21      507.67     43.37 o 
  -2   2  11    19497.14    20709.81    393.72 o 
  -1   2  11       12.64       17.17      4.71 o 
   0   2  11      345.21      303.63     11.37 o 
   1   2  11       43.44       62.26      3.97 o 
   2   2  11       90.25       47.83      5.31 o 
   3   2  11        3.93        8.23      3.69 o 
   4   2  11        1.60       -0.03      3.64 o 
   5   2  11       95.67      108.00     11.39 o 
   6   2  11      100.81      108.23     12.97 o 
   7   2  11        1.41        1.23      6.91 o 
   8   2  11        3.23        9.36      9.06 o 
   9   2  11        1.63       -0.22     10.52 o 
  10   2  11        8.89        9.84     10.91 o 
  11   2  11       10.76       -4.05     10.51 o 
  12   2  11       13.72       22.60     26.61 o 
  13   2  11        0.24        3.77     19.72 o 
 -15   3  11        1.79       19.66      9.99 o 
 -14   3  11       30.11       26.42     11.34 o 
 -13   3  11        1.30       -1.89      7.11 o 
 -12   3  11       89.64      102.34     10.20 o 
 -11   3  11      170.06      161.96     11.41 o 
 -10   3  11      699.30      680.35     20.34 o 
  -9   3  11        7.88       15.39      5.65 o 
  -8   3  11      199.65      211.81     10.97 o 
  -7   3  11       13.67       14.44      4.67 o 
  -6   3  11      411.94      390.25     14.26 o 
  -5   3  11        9.30       14.46      4.75 o 
  -4   3  11       35.98       30.94      5.23 o 
  -3   3  11       65.78       63.50      8.19 o 
  -2   3  11     1327.78     1634.99     40.27 o 
  -1   3  11       75.31       65.64      5.43 o 
   0   3  11       31.78       36.65      4.24 o 
   1   3  11      549.06      560.71     12.67 o 
   2   3  11      150.90      188.87      9.49 o 
   3   3  11        0.73       -3.23      3.23 o 
   4   3  11      410.50      400.48     14.32 o 
   5   3  11       36.64       31.50      9.67 o 
   6   3  11        7.36       13.09      7.39 o 
   7   3  11       81.54       93.29     12.90 o 
   8   3  11       72.92       73.17     13.17 o 
   9   3  11      346.54      321.08     23.38 o 
  10   3  11       32.68       50.12     13.58 o 
  11   3  11        3.75       -7.66      9.67 o 
  12   3  11       26.23       11.01     12.90 o 
  13   3  11        6.17      -14.44     14.44 o 
 -15   4  11        0.47       -0.89     14.22 o 
 -14   4  11       65.46       80.10     12.95 o 
 -13   4  11        0.02       18.38      8.42 o 
 -12   4  11        7.48       -7.08      7.08 o 
 -11   4  11      110.91      106.65     24.25 o 
 -10   4  11       82.70       85.70     10.95 o 
  -9   4  11      347.42      363.18     17.47 o 
  -8   4  11      180.67      216.33     11.12 o 
  -7   4  11      767.98      687.91     18.11 o 
  -6   4  11      134.02      139.64      9.81 o 
  -5   4  11       12.70       10.10      5.03 o 
  -4   4  11      349.48      353.70     13.50 o 
  -3   4  11       14.92       13.40      4.75 o 
  -2   4  11       69.95       85.29     12.76 o 
  -1   4  11      262.42      251.10     10.20 o 
   0   4  11     4416.44     4754.55     71.06 o 
   1   4  11      319.06      354.26     15.72 o 
   2   4  11       87.61      106.84     11.26 o 
   3   4  11       23.66       31.68      5.63 o 
   4   4  11       15.59       14.64      5.08 o 
   5   4  11       65.09       54.38      7.52 o 
   6   4  11      196.32      210.79     23.40 o 
   7   4  11      664.04      685.65     35.86 o 
   8   4  11      116.12      140.63     13.02 o 
   9   4  11      124.15      151.75     17.71 o 
  10   4  11        0.00        2.50     12.31 o 
  11   4  11        0.05       -9.66     10.54 o 
  12   4  11        3.26        8.84     12.03 o 
 -14   5  11       11.59       22.01     10.40 o 
 -13   5  11        2.48        3.65      8.12 o 
 -12   5  11       24.83       24.23      9.34 o 
 -11   5  11       25.66       23.45      8.85 o 
 -10   5  11        3.34        4.68      7.20 o 
  -9   5  11       41.78       54.56      9.23 o 
  -8   5  11      472.77      426.23     22.14 o 
  -7   5  11       14.52        6.90      5.83 o 
  -6   5  11       55.27       44.11      7.62 o 
  -5   5  11       62.85       56.99      8.79 o 
  -4   5  11     2433.28     2509.95     77.13 o 
  -3   5  11      510.76      481.71     12.88 o 
  -2   5  11     1696.58     1649.37     29.58 o 
  -1   5  11     1171.93     1103.11     21.85 o 
   0   5  11       27.53       30.16      8.50 o 
   1   5  11     1290.63     1220.37     24.22 o 
   2   5  11      667.21      708.64     17.89 o 
   3   5  11       38.58       45.82      8.37 o 
   4   5  11      139.96      155.29     12.04 o 
   5   5  11        2.15       -0.21      4.74 o 
   6   5  11       23.50       37.59      6.58 o 
   7   5  11       17.07       27.73      8.12 o 
   8   5  11       71.86       77.07     11.15 o 
   9   5  11      114.37      146.42     17.88 o 
  10   5  11        0.42       11.49     19.77 o 
  11   5  11       10.86       46.66     15.50 o 
  12   5  11       24.63       18.89     14.15 o 
 -14   6  11       37.81       66.24     13.05 o 
 -13   6  11       29.98       57.47     11.35 o 
 -12   6  11       65.59       94.57     12.99 o 
 -11   6  11       48.43       51.21     10.56 o 
 -10   6  11       91.04       80.03     11.73 o 
  -9   6  11       10.18       -2.35      6.23 o 
  -8   6  11      511.76      508.05     29.21 o 
  -7   6  11      663.67      636.18     22.20 o 
  -6   6  11      130.69      140.45     17.96 o 
  -5   6  11      102.00       94.44      9.76 o 
  -4   6  11      189.76      185.62     20.09 o 
  -3   6  11      269.45      257.28     13.89 o 
  -2   6  11      112.70      113.03      9.34 o 
  -1   6  11        0.26        8.59      5.08 o 
   0   6  11     3448.20     3440.79     64.33 o 
   1   6  11       29.90       39.22      6.12 o 
   2   6  11       94.03       96.46      8.83 o 
   3   6  11      745.25      689.49     18.55 o 
   4   6  11       31.08       66.73      9.70 o 
   5   6  11      124.78      120.55     10.75 o 
   6   6  11      102.46       95.68      8.87 o 
   7   6  11      428.62      425.48     23.37 o 
   8   6  11        1.63       -3.45      7.18 o 
   9   6  11      177.37      215.87     39.92 o 
  10   6  11        2.07        1.13     10.68 o 
  11   6  11        1.26       -8.66     17.74 o 
  12   6  11        8.03       11.77     17.69 o 
 -13   7  11        4.89        5.64      8.97 o 
 -12   7  11        0.45        2.85      8.49 o 
 -11   7  11      254.04      209.62     16.96 o 
 -10   7  11      155.12      155.71     14.86 o 
  -9   7  11       28.83       41.48      9.41 o 
  -8   7  11      240.76      213.12     18.82 o 
  -7   7  11       57.53       50.65      9.49 o 
  -6   7  11     1126.75     1032.58     36.52 o 
  -5   7  11       18.75       16.06      8.85 o 
  -4   7  11      533.54      537.17     30.91 o 
  -3   7  11      203.76      210.35     16.59 o 
  -2   7  11      146.39      135.23     11.06 o 
  -1   7  11       23.75       20.27      7.09 o 
   0   7  11        4.16        6.72      5.45 o 
   1   7  11       33.25       26.91      6.58 o 
   2   7  11       47.41       56.24      8.42 o 
   3   7  11      159.19      161.31     15.89 o 
   4   7  11     1819.38     1854.38     37.08 o 
   5   7  11       24.91       13.22      9.49 o 
   6   7  11       22.02       22.00      6.70 o 
   7   7  11      100.95       86.75     10.40 o 
   8   7  11        6.35        5.89      9.60 o 
   9   7  11        3.05        5.09     10.91 o 
  10   7  11        7.89        5.57     17.36 o 
  11   7  11        0.07      -16.23     18.68 o 
 -13   8  11       25.51        7.37      9.68 o 
 -12   8  11       27.53       32.67     10.37 o 
 -11   8  11        4.04        4.95      8.30 o 
 -10   8  11        6.26       15.71     11.13 o 
  -9   8  11       51.16       44.27     12.34 o 
  -8   8  11        5.60       -3.15      9.34 o 
  -7   8  11        7.94        1.66      7.27 o 
  -6   8  11       61.77       76.72     10.73 o 
  -5   8  11       25.57       24.45     15.86 o 
  -4   8  11      787.05      767.62     25.31 o 
  -3   8  11       18.61       28.73      8.22 o 
  -2   8  11      628.64      634.98     22.20 o 
  -1   8  11        0.00       14.62      7.65 o 
   0   8  11     1277.86     1245.68     32.04 o 
   1   8  11        2.89       32.85      7.89 o 
   2   8  11      595.56      578.29     25.84 o 
   3   8  11      635.44      592.15     21.77 o 
   4   8  11       65.79       69.42      9.97 o 
   5   8  11      310.38      307.74     16.77 o 
   6   8  11       37.44       40.28      9.03 o 
   7   8  11       85.27      109.84     23.78 o 
   8   8  11       99.20      135.79     26.33 o 
   9   8  11       19.45       10.47     15.57 o 
  10   8  11       61.13       60.58     24.72 o 
 -12   9  11        0.05       12.47     10.47 o 
 -11   9  11       92.36       91.59     20.59 o 
 -10   9  11       20.91       11.76     11.71 o 
  -9   9  11       67.96       53.30     13.64 o 
  -8   9  11        3.49       12.47      9.76 o 
  -7   9  11        1.40        3.96      7.40 o 
  -6   9  11        3.53        5.94      8.56 o 
  -5   9  11        3.19       -6.76      6.76 o 
  -4   9  11      819.60      837.91     27.65 o 
  -3   9  11      212.11      187.63     16.29 o 
  -2   9  11     2525.72     2500.31     54.86 o 
  -1   9  11        6.58        7.85     11.63 o 
   0   9  11       24.17       27.88     10.35 o 
   1   9  11       35.43       44.55     11.75 o 
   2   9  11      669.67      668.77     30.79 o 
   3   9  11       56.32       64.64     13.23 o 
   4   9  11      299.71      323.10     22.61 o 
   5   9  11        5.93       13.38     10.38 o 
   6   9  11        7.01        7.39     10.31 o 
   7   9  11       51.05       11.66     11.56 o 
   8   9  11      121.39      101.72     25.76 o 
 -11  10  11        2.03        1.66     11.96 o 
 -10  10  11        6.65       12.62     12.69 o 
  -9  10  11       53.83       75.47     16.24 o 
  -8  10  11       88.36      109.27     26.70 o 
  -7  10  11        0.02        5.19      8.06 o 
  -6  10  11        4.37       -7.43      7.43 o 
  -5  10  11        3.73        4.55      9.69 o 
  -4  10  11      168.30      153.53     13.87 o 
  -3  10  11       48.88       69.77     10.78 o 
  -2  10  11      270.11      286.20     19.33 o 
  -1  10  11      150.99      141.66     13.22 o 
   0  10  11     1745.10     1718.20     56.01 o 
   1  10  11      217.33      248.43     43.45 o 
   2  10  11        1.96        5.19     11.13 o 
   3  10  11       37.58       56.62     12.82 o 
   4  10  11        7.00       -8.92      8.92 o 
   5  10  11       48.04       41.54     13.74 o 
   6  10  11      113.13      153.92     19.06 o 
   7  10  11       12.45        3.39     11.89 o 
   8  10  11        4.63        5.94     21.89 o 
 -10  11  11       26.40       35.00     14.85 o 
  -9  11  11       11.45        9.38     11.26 o 
  -8  11  11       24.36       26.11     12.05 o 
  -7  11  11        1.87        6.93      9.42 o 
  -6  11  11       13.83       17.35      9.55 o 
  -5  11  11       42.49       42.13     10.90 o 
  -4  11  11        7.96       -4.44     11.52 o 
  -3  11  11       60.34       61.21     10.92 o 
  -2  11  11      422.92      413.58     20.80 o 
  -1  11  11      250.82      224.45     16.33 o 
   0  11  11        0.72       -3.07     10.34 o 
   1  11  11      500.48      446.80     27.93 o 
   2  11  11       53.52       27.74     12.57 o 
   3  11  11        0.44        7.18     13.35 o 
   4  11  11       69.67       69.23     15.44 o 
   5  11  11        0.83       12.03     12.09 o 
   6  11  11       10.33        7.09     11.89 o 
   7  11  11       71.35       42.85     15.75 o 
   8  11  11       66.39       40.57     21.42 o 
  -9  12  11       10.11        0.23     12.93 o 
  -8  12  11        0.71        0.36     12.27 o 
  -7  12  11       10.64        9.82     10.88 o 
  -6  12  11       21.36       28.48     11.65 o 
  -5  12  11       64.66       60.15     11.90 o 
  -4  12  11       13.68       14.89      9.33 o 
  -3  12  11        6.02       -8.47      8.47 o 
  -2  12  11        0.13       13.57     10.26 o 
  -1  12  11        9.17        7.53     14.39 o 
   0  12  11       10.37       15.15     11.93 o 
   1  12  11        0.87       -7.86     10.63 o 
   2  12  11        0.41       19.85     12.46 o 
   3  12  11        0.70       12.26     12.40 o 
   4  12  11        3.42       -0.55     11.31 o 
   5  12  11        0.31       -0.33     11.55 o 
   6  12  11       31.55       37.98     15.03 o 
  -7  13  11       36.34       30.13     20.99 o 
  -6  13  11        3.33       -2.34      9.76 o 
  -5  13  11        0.00       11.48      9.71 o 
  -4  13  11      192.05      234.14     31.72 o 
  -3  13  11       10.50       13.43      9.93 o 
  -2  13  11        2.07       -0.82     11.44 o 
  -1  13  11        1.69       -9.54     11.03 o 
   0  13  11        0.04        7.28     19.96 o 
   1  13  11       30.93       33.93     15.04 o 
   2  13  11        6.98        8.66     12.99 o 
   3  13  11        5.16      -11.47     11.47 o 
   4  13  11        0.48       -1.33     12.89 o 
   5  13  11        4.05       -9.08     11.86 o 
  -4  14  11        0.20        6.87     12.45 o 
  -3  14  11       23.48       17.20     11.22 o 
  -2  14  11       46.65       39.47     16.15 o 
  -1  14  11       41.19       72.06     18.40 o 
   0  14  11        8.76       16.65     14.55 o 
   1  14  11       51.15      113.61     30.29 o 
 -15   0  12       35.50       46.33     13.07 o 
 -14   0  12      173.29      236.42     20.65 o 
 -13   0  12      349.37      374.61     24.30 o 
 -12   0  12       25.98       25.35     10.19 o 
 -11   0  12       78.71       87.85     13.24 o 
 -10   0  12       10.53        9.56      8.07 o 
  -9   0  12        0.58       -6.23      6.23 o 
  -8   0  12      393.46      411.63     44.45 o 
  -7   0  12     1654.20     1490.73     41.24 o 
  -6   0  12      151.19      132.58     15.29 o 
  -5   0  12      132.83      166.65     15.66 o 
  -4   0  12     8527.23     9577.59    265.53 o 
  -3   0  12      171.18      173.35     13.87 o 
  -2   0  12      488.02      503.93     22.46 o 
  -1   0  12      194.25      161.66     13.31 o 
   0   0  12     1060.48     1114.21     30.36 o 
   1   0  12       19.96       23.13      4.64 o 
   2   0  12     2059.70     2176.98     49.49 o 
   3   0  12        1.84       -3.30      5.47 o 
   4   0  12       30.90       35.29     10.47 o 
   5   0  12     1172.60     1017.33     48.43 o 
   6   0  12       12.56        1.98      8.49 o 
   7   0  12        4.54        4.81     10.85 o 
   8   0  12       10.06        7.55     11.42 o 
   9   0  12      516.97      520.47     39.92 o 
  10   0  12       45.87       51.14     19.06 o 
  11   0  12       21.55        9.15     16.32 o 
  12   0  12       12.08        0.09     18.21 o 
 -15   1  12      114.24      124.16     17.53 o 
 -14   1  12      108.44      147.80     12.62 o 
 -13   1  12       78.57       92.60     10.21 o 
 -12   1  12        3.15        6.65      6.58 o 
 -11   1  12      141.79      147.28     10.68 o 
 -10   1  12       39.29       43.56      7.03 o 
  -9   1  12       61.60       58.91     11.24 o 
  -8   1  12       37.44       38.86      7.34 o 
  -7   1  12       94.32      105.87      7.49 o 
  -6   1  12     1202.89     1211.22     39.18 o 
  -5   1  12        1.46        0.15      4.58 o 
  -4   1  12      302.84      254.63     10.44 o 
  -3   1  12      311.60      310.36     13.87 o 
  -2   1  12      809.23     1035.89     41.59 o 
  -1   1  12       58.79       54.92      5.90 o 
   0   1  12        2.90        2.37      3.55 o 
   1   1  12       13.05       14.98      3.02 o 
   2   1  12      658.40      755.66     14.94 o 
   3   1  12      166.69      155.85      8.17 o 
   4   1  12      361.74      363.03     18.05 o 
   5   1  12        0.25        5.65      8.92 o 
   6   1  12        9.91       14.21      7.57 o 
   7   1  12       12.72       11.38      8.42 o 
   8   1  12        5.55       -4.95     10.62 o 
   9   1  12        0.63       -8.87     16.47 o 
  10   1  12       17.23       16.55     11.28 o 
  11   1  12        0.96      -10.54     25.52 o 
  12   1  12        7.91       -0.93     13.63 o 
 -15   2  12       13.30       29.45     10.80 o 
 -14   2  12       58.56       74.58     11.56 o 
 -13   2  12      143.60      127.81     11.76 o 
 -12   2  12        0.16       12.71      5.65 o 
 -11   2  12      298.16      283.07     12.64 o 
 -10   2  12        0.32        6.31      5.14 o 
  -9   2  12      213.67      239.73     10.64 o 
  -8   2  12       53.92       50.54      6.00 o 
  -7   2  12       28.22       39.07      9.21 o 
  -6   2  12       23.36       21.10      5.12 o 
  -5   2  12      148.37      127.43      8.36 o 
  -4   2  12     1048.48     1162.05     32.97 o 
  -3   2  12       36.86       70.58      9.81 o 
  -2   2  12      207.81      252.11     12.11 o 
  -1   2  12      329.31      320.10     15.02 o 
   0   2  12       11.41       21.61      8.59 o 
   1   2  12        6.11       14.76      4.00 o 
   2   2  12     1212.82     1284.68     28.75 o 
   3   2  12        4.72       37.35      5.29 o 
   4   2  12       33.11       22.36      9.62 o 
   5   2  12      157.98      181.14     19.16 o 
   6   2  12        4.35        6.06     11.04 o 
   7   2  12      238.99      218.93     17.94 o 
   8   2  12        0.42        1.92      7.83 o 
   9   2  12      125.35       96.34     15.50 o 
  10   2  12       96.67       91.45     25.29 o 
  11   2  12        0.01        7.31     10.97 o 
  12   2  12       10.66       -3.05     11.91 o 
 -15   3  12       49.09       55.04     12.59 o 
 -14   3  12        5.89       18.78      9.14 o 
 -13   3  12        4.95       11.80      8.38 o 
 -12   3  12       14.20       34.87      9.18 o 
 -11   3  12       25.24       37.42      7.53 o 
 -10   3  12      214.88      219.26     12.55 o 
  -9   3  12      375.85      341.40     17.12 o 
  -8   3  12      228.45      201.07     10.87 o 
  -7   3  12      143.48      154.63     31.89 o 
  -6   3  12      492.30      531.04     17.20 o 
  -5   3  12      587.29      564.93     17.31 o 
  -4   3  12      716.50      669.13     38.88 o 
  -3   3  12       85.63       73.65      7.95 o 
  -2   3  12     4650.18     4916.06    102.40 o 
  -1   3  12       54.62       75.05      9.59 o 
   0   3  12        3.15        4.67      2.99 o 
   1   3  12       80.76       94.99      5.34 o 
   2   3  12      436.64      460.73     15.02 o 
   3   3  12       27.63       39.12      5.75 o 
   4   3  12        0.29        5.54      4.33 o 
   5   3  12        6.29        6.21      6.12 o 
   6   3  12        1.57       -4.63      5.80 o 
   7   3  12        6.17       10.67      8.69 o 
   8   3  12       69.44       87.75     14.27 o 
   9   3  12        0.04        4.13      9.50 o 
  10   3  12        5.81        3.35     11.13 o 
  11   3  12       35.06       33.48     12.88 o 
  12   3  12        1.08      -15.10     15.10 o 
 -15   4  12        1.71       14.70      9.99 o 
 -14   4  12       48.77       74.75     12.44 o 
 -13   4  12       14.48       20.62      8.91 o 
 -12   4  12       14.36       10.75      9.23 o 
 -11   4  12      219.41      214.26     15.90 o 
 -10   4  12      167.65      175.89     14.19 o 
  -9   4  12       97.80       95.82     12.04 o 
  -8   4  12      409.92      402.22     18.09 o 
  -7   4  12      149.87      151.65     14.29 o 
  -6   4  12      984.45      934.65     25.12 o 
  -5   4  12        9.38       14.70      6.83 o 
  -4   4  12      467.93      444.23     15.45 o 
  -3   4  12      188.66      169.05      9.66 o 
  -2   4  12      585.02      570.17     14.16 o 
  -1   4  12      692.64      675.95     15.57 o 
   0   4  12      469.33      579.91     25.04 o 
   1   4  12      400.29      362.77     13.36 o 
   2   4  12        1.34        0.42      3.82 o 
   3   4  12       86.59       70.15      8.93 o 
   4   4  12        7.00        8.84      4.79 o 
   5   4  12       18.71       15.74      5.68 o 
   6   4  12      166.14      188.38     15.98 o 
   7   4  12      420.27      452.39     27.65 o 
   8   4  12      114.11      101.71     12.30 o 
   9   4  12        9.58        4.03      9.98 o 
  10   4  12       34.35       12.63     11.90 o 
  11   4  12       14.28       -2.21     10.88 o 
  12   4  12       24.19       55.67     16.21 o 
 -14   5  12        1.83       13.80      9.76 o 
 -13   5  12       12.77       17.41      9.31 o 
 -12   5  12      185.00      219.28     21.64 o 
 -11   5  12       33.33       35.25     11.27 o 
 -10   5  12       99.63       92.93     11.63 o 
  -9   5  12      281.04      283.76     16.81 o 
  -8   5  12      964.77      965.70     33.65 o 
  -7   5  12       53.03       44.35     12.74 o 
  -6   5  12       48.59       58.93      8.31 o 
  -5   5  12       51.61       46.44      7.26 o 
  -4   5  12      271.75      315.25     18.18 o 
  -3   5  12      145.86      153.79     11.25 o 
  -2   5  12       77.62       76.05      5.88 o 
  -1   5  12      127.79      208.60     10.45 o 
   0   5  12        0.03       -0.26      3.20 o 
   1   5  12      300.76      301.04     11.19 o 
   2   5  12     1015.54      994.55     26.91 o 
   3   5  12        5.79        2.75      4.18 o 
   4   5  12       40.23       36.34      6.04 o 
   5   5  12       63.63       72.78      7.81 o 
   6   5  12       60.82       68.88      9.45 o 
   7   5  12        0.27       -6.41      6.41 o 
   8   5  12       58.77       60.18     10.34 o 
   9   5  12        2.76        8.49     10.80 o 
  10   5  12       25.08       23.83     12.41 o 
  11   5  12        0.55       21.81     20.43 o 
  12   5  12        5.47       -3.14     13.26 o 
 -14   6  12       53.47       63.19     12.66 o 
 -13   6  12        3.84        7.86      9.32 o 
 -12   6  12        0.03        9.91      8.41 o 
 -11   6  12        8.21       17.11      8.28 o 
 -10   6  12       62.26       63.69     10.62 o 
  -9   6  12      121.79      113.78     12.52 o 
  -8   6  12      186.77      183.72     30.15 o 
  -7   6  12       70.59       75.03     12.68 o 
  -6   6  12     4605.00     4451.57     88.98 o 
  -5   6  12      138.36      165.22     19.35 o 
  -4   6  12       28.11       20.88      6.59 o 
  -3   6  12      624.55      631.45     20.40 o 
  -2   6  12      734.42      771.66     22.48 o 
  -1   6  12      455.91      406.54     15.58 o 
   0   6  12      146.60      132.19      9.37 o 
   1   6  12      180.84      146.03      8.85 o 
   2   6  12      122.53      131.71     12.54 o 
   3   6  12       16.18       12.49      5.10 o 
   4   6  12      453.75      421.80     14.86 o 
   5   6  12       84.80       74.49      8.30 o 
   6   6  12      123.30       93.42      9.11 o 
   7   6  12       46.81       60.75     10.46 o 
   8   6  12       55.04       58.65     11.03 o 
   9   6  12       61.44       40.93     12.93 o 
  10   6  12        0.08       -6.11     11.09 o 
  11   6  12       23.57       14.52     13.72 o 
 -13   7  12        3.43       11.86      9.73 o 
 -12   7  12        0.02       -5.69      7.85 o 
 -11   7  12        2.91        6.05      8.26 o 
 -10   7  12        3.51       14.85      7.88 o 
  -9   7  12        4.11       -5.53      8.10 o 
  -8   7  12      208.00      166.13     29.11 o 
  -7   7  12        8.04       17.79      8.69 o 
  -6   7  12       49.42       65.73     10.09 o 
  -5   7  12      311.27      299.75     19.18 o 
  -4   7  12     3967.38     3943.15     77.20 o 
  -3   7  12       14.56       11.32      6.46 o 
  -2   7  12      242.11      270.87     14.11 o 
  -1   7  12       48.23       55.39      8.06 o 
   0   7  12        5.28        1.69      5.40 o 
   1   7  12       40.56       43.93      7.86 o 
   2   7  12       29.57       17.12      9.91 o 
   3   7  12        7.11       14.34      7.54 o 
   4   7  12       77.86       73.75      9.65 o 
   5   7  12        1.28        3.26      5.69 o 
   6   7  12      279.25      266.69     13.65 o 
   7   7  12       28.00       17.24      8.57 o 
   8   7  12        0.41       -3.84      7.75 o 
   9   7  12       43.14       29.48     20.33 o 
  10   7  12       85.02      126.63     27.74 o 
  11   7  12       17.33       14.72     21.23 o 
 -13   8  12       13.77       28.47     10.96 o 
 -12   8  12        4.08       13.74      8.99 o 
 -11   8  12       15.16       23.10      9.06 o 
 -10   8  12       82.39      118.23     17.46 o 
  -9   8  12       21.95       15.15     10.73 o 
  -8   8  12        7.52        0.53      8.91 o 
  -7   8  12       17.57       16.99      8.29 o 
  -6   8  12     1530.16     1496.36     68.62 o 
  -5   8  12       44.64       32.21      8.70 o 
  -4   8  12        8.84       14.72      7.80 o 
  -3   8  12      639.86      646.80     22.98 o 
  -2   8  12     1274.06     1288.54     35.76 o 
  -1   8  12      497.16      487.17     31.74 o 
   0   8  12       46.62       36.87     10.72 o 
   1   8  12      176.17      148.11     12.32 o 
   2   8  12      694.68      715.44     24.62 o 
   3   8  12      339.62      327.83     16.65 o 
   4   8  12      144.98      153.84     13.06 o 
   5   8  12      149.61      136.88     24.92 o 
   6   8  12        4.00       10.00      7.38 o 
   7   8  12       38.71       39.35     18.21 o 
   8   8  12       12.78       18.40     17.64 o 
  10   8  12        3.33       14.81     19.53 o 
 -12   9  12       63.81       86.67     18.36 o 
 -11   9  12       12.97        9.59     14.53 o 
 -10   9  12       52.16       55.37     25.62 o 
  -9   9  12        3.55        5.88     15.33 o 
  -8   9  12       52.90       67.66     14.43 o 
  -7   9  12        9.61       -1.56      7.56 o 
  -6   9  12       48.29       56.06     10.69 o 
  -5   9  12        0.42       -9.76      9.76 o 
  -4   9  12      177.03      173.58     14.04 o 
  -3   9  12      423.12      430.19     19.52 o 
  -2   9  12       69.22       84.42     10.92 o 
  -1   9  12      144.66      164.44     13.24 o 
   0   9  12       29.90       29.54      8.36 o 
   1   9  12       22.21       23.57      8.22 o 
   2   9  12       90.26      113.23     18.26 o 
   3   9  12       10.79       43.28     11.98 o 
   4   9  12       45.03       68.60     13.78 o 
   5   9  12       47.76       37.57     12.03 o 
   6   9  12       12.21        2.00     10.37 o 
   7   9  12        1.67        7.48     10.68 o 
   8   9  12        2.76        1.32     18.97 o 
 -11  10  12       82.84       90.03     18.56 o 
 -10  10  12        6.11       17.95     11.60 o 
  -9  10  12        7.81       -2.77     27.88 o 
  -8  10  12       22.49       38.97     20.90 o 
  -7  10  12       52.02       76.00     15.31 o 
  -6  10  12       78.88       79.51     12.34 o 
  -5  10  12       11.30       12.71      9.57 o 
  -4  10  12        0.52        6.49      8.35 o 
  -3  10  12       15.60       12.25      8.38 o 
  -2  10  12       10.65        5.31      9.80 o 
  -1  10  12      302.33      301.40     28.45 o 
   0  10  12       42.19       35.64     12.09 o 
   1  10  12      238.34      207.43     21.28 o 
   2  10  12      282.93      266.54     29.25 o 
   3  10  12       20.26       40.45     16.61 o 
   4  10  12        0.21       -6.46      9.27 o 
   5  10  12        1.10       -1.79     11.70 o 
   6  10  12        2.15        0.55     10.57 o 
   7  10  12        0.36       33.90     31.70 o 
   8  10  12       33.01       85.96     27.93 o 
 -10  11  12        0.04       11.05     13.19 o 
  -9  11  12       44.42       39.80     13.78 o 
  -8  11  12       24.67       31.25     12.54 o 
  -7  11  12       17.52       10.21      9.62 o 
  -6  11  12        7.98       15.90     11.64 o 
  -5  11  12        2.86        5.43      8.90 o 
  -4  11  12      371.87      337.00     23.11 o 
  -3  11  12        7.94        3.74      8.22 o 
  -2  11  12      108.36      127.78     13.51 o 
  -1  11  12        0.02       25.26     11.94 o 
   0  11  12       33.44       36.73     12.94 o 
   1  11  12       25.66       37.67     13.05 o 
   2  11  12       35.91       71.48     15.13 o 
   3  11  12        8.31        5.60     10.84 o 
   4  11  12       21.27       14.27     18.35 o 
   5  11  12        4.94       18.36     18.49 o 
   6  11  12       15.93        8.54     12.91 o 
   7  11  12        0.01      -11.54     11.54 o 
  -9  12  12        0.01        2.55     21.99 o 
  -8  12  12       30.06       19.50     21.33 o 
  -7  12  12        0.00        0.05     11.21 o 
  -6  12  12       38.84       37.06     15.72 o 
  -5  12  12       39.88       51.40     11.55 o 
  -4  12  12       23.12        6.76      9.19 o 
  -3  12  12      140.72      160.51     16.01 o 
  -2  12  12       48.83       78.46     16.63 o 
  -1  12  12        7.80        8.36     12.79 o 
   0  12  12      434.68      495.93     30.66 o 
   1  12  12        5.52       -5.38      9.94 o 
   2  12  12       86.36       91.42     17.78 o 
   3  12  12       97.53      113.24     18.64 o 
   4  12  12       18.75       24.22     21.84 o 
   5  12  12        9.78        6.23     11.89 o 
   6  12  12        1.46       -7.00     12.84 o 
  -7  13  12       10.01       33.24     14.13 o 
  -6  13  12        1.08       12.56     10.50 o 
  -5  13  12        0.01        0.89      9.57 o 
  -4  13  12       33.60       22.61     10.75 o 
  -3  13  12        0.34        7.05     10.11 o 
  -2  13  12       93.48      100.13     55.67 o 
  -1  13  12       49.74       52.68     16.40 o 
   0  13  12        0.27       -9.98      9.98 o 
   1  13  12       99.37      122.47     20.61 o 
   2  13  12       74.96      114.88     23.26 o 
   3  13  12       71.86      106.67     23.92 o 
   4  13  12        0.36       10.76     14.72 o 
  -4  14  12        2.51       -8.87     11.73 o 
  -3  14  12       12.01       10.66     20.57 o 
  -2  14  12        0.05       23.40     21.80 o 
  -1  14  12        3.97       14.44     19.72 o 
 -15   1  13        1.14       10.58      7.08 o 
 -14   1  13        0.09       12.19      7.28 o 
 -13   1  13        2.69        7.87     10.58 o 
 -12   1  13       51.13       62.93      8.71 o 
 -11   1  13       78.94       74.82      9.80 o 
 -10   1  13        5.98        1.74      7.17 o 
  -9   1  13       35.15       28.98      6.04 o 
  -8   1  13      855.71      885.73     21.43 o 
  -7   1  13        0.03        4.87      6.04 o 
  -6   1  13      456.22      427.48     19.11 o 
  -5   1  13       54.65       39.39      6.83 o 
  -4   1  13      665.87      738.34     36.53 o 
  -3   1  13       10.30       39.75     14.06 o 
  -2   1  13      399.92      460.27     16.69 o 
  -1   1  13      155.07      136.99      7.46 o 
   0   1  13       14.44       11.87      3.30 o 
   1   1  13      443.61      428.01     11.39 o 
   2   1  13        1.35        0.32      3.09 o 
   3   1  13        9.93        8.84      5.50 o 
   4   1  13      242.56      237.40     15.68 o 
   5   1  13        8.05        5.96      6.17 o 
   6   1  13      184.75      193.20     16.15 o 
   7   1  13       93.36      111.23     14.32 o 
   8   1  13        0.01       -7.66      7.66 o 
   9   1  13       18.24        5.67     23.31 o 
  10   1  13       34.54       13.47     11.34 o 
  11   1  13        2.00       -9.98     10.47 o 
  12   1  13       10.83       -0.39     11.90 o 
 -15   2  13       12.25        9.91     10.28 o 
 -14   2  13       29.76       56.66      9.50 o 
 -13   2  13       53.91       52.49      9.36 o 
 -12   2  13        0.02        6.36      5.92 o 
 -11   2  13       15.03       13.45      5.50 o 
 -10   2  13      840.42      892.50     21.74 o 
  -9   2  13      543.21      513.42     14.96 o 
  -8   2  13      110.05      115.28      8.91 o 
  -7   2  13      156.74      139.89     32.60 o 
  -6   2  13      100.06      103.05      8.03 o 
  -5   2  13      203.90      199.38     13.20 o 
  -4   2  13      648.83      667.17     23.20 o 
  -3   2  13      712.44      707.50     32.90 o 
  -2   2  13      376.95      254.60     12.40 o 
  -1   2  13      124.27      138.23      8.54 o 
   0   2  13     2857.17     3198.33     50.49 o 
   1   2  13      101.67      118.79      6.17 o 
   2   2  13       45.02       54.54      6.11 o 
   3   2  13      731.21      739.73     20.06 o 
   4   2  13       17.21       21.79      6.97 o 
   5   2  13      343.47      337.63     18.75 o 
   6   2  13        0.77       -5.56      5.56 o 
   7   2  13      218.84      163.22     28.22 o 
   8   2  13       11.48        6.95      8.88 o 
   9   2  13       67.33       70.60     14.71 o 
  10   2  13       13.50        8.04     10.61 o 
  11   2  13        2.27       -0.41     17.46 o 
  12   2  13        0.05      -16.71     19.11 o 
 -15   3  13        2.80       10.15     10.16 o 
 -14   3  13        5.01       14.66     10.01 o 
 -13   3  13        0.07       14.18      9.02 o 
 -12   3  13       52.62       64.69     16.00 o 
 -11   3  13       88.21       75.87      9.37 o 
 -10   3  13       27.00       19.70      6.25 o 
  -9   3  13        0.22        4.32      5.11 o 
  -8   3  13     1605.82     1617.15     40.67 o 
  -7   3  13        0.23       -4.14      6.44 o 
  -6   3  13      151.11      188.36     10.93 o 
  -5   3  13      232.42      224.60     11.63 o 
  -4   3  13       31.99       38.04      8.39 o 
  -3   3  13       19.77       31.04      6.50 o 
  -2   3  13      400.65      449.91     14.21 o 
  -1   3  13      156.06      159.69      8.18 o 
   0   3  13        4.72        6.57      3.36 o 
   1   3  13       40.30       23.77      4.95 o 
   2   3  13      114.28      152.58     18.59 o 
   3   3  13       16.54       22.67      5.69 o 
   4   3  13       16.33        6.64      8.26 o 
   5   3  13       86.36      109.03     12.94 o 
   6   3  13      171.00      138.57     14.36 o 
   7   3  13       34.16       28.19      9.97 o 
   8   3  13        1.79       -2.67     10.05 o 
   9   3  13        6.49       21.31     11.09 o 
  10   3  13       47.06        4.28     10.45 o 
  11   3  13        4.69       -3.50     11.94 o 
  12   3  13       43.20       40.70     25.48 o 
 -15   4  13        0.57       -6.18     12.20 o 
 -14   4  13        0.19        9.03     11.62 o 
 -13   4  13       10.65        8.31      8.38 o 
 -12   4  13        5.88       20.37      8.77 o 
 -11   4  13       24.69       24.34      9.23 o 
 -10   4  13       73.17       67.34     10.55 o 
  -9   4  13       11.79        1.35      6.46 o 
  -8   4  13      469.95      475.73     23.80 o 
  -7   4  13       34.96       22.35      8.64 o 
  -6   4  13      784.45      742.62     22.03 o 
  -5   4  13       10.56        5.67      6.99 o 
  -4   4  13       39.19       45.97      6.74 o 
  -3   4  13        3.89        8.04      4.59 o 
  -2   4  13       42.58       58.46      5.56 o 
  -1   4  13       64.89       94.06      9.70 o 
   0   4  13      246.77      294.36     10.67 o 
   1   4  13       18.63       24.93      5.32 o 
   2   4  13       17.91       19.74      5.37 o 
   3   4  13       22.84       26.63      5.81 o 
   4   4  13       10.11        3.17      4.81 o 
   5   4  13       19.62       24.51     13.97 o 
   6   4  13        4.60       -6.09      6.26 o 
   7   4  13      334.14      319.54     22.08 o 
   8   4  13       57.53       49.86     26.04 o 
   9   4  13       60.35       45.55     13.22 o 
  10   4  13        4.42       -8.70     10.90 o 
  11   4  13        1.10       -9.55      9.55 o 
  12   4  13        0.21      -16.32     16.32 o 
 -14   5  13        0.05       -2.30      9.23 o 
 -13   5  13        3.90       -1.18      8.03 o 
 -12   5  13        4.27       -0.60      7.14 o 
 -11   5  13       27.83       16.43      8.22 o 
 -10   5  13        0.67        7.76      7.27 o 
  -9   5  13       68.24       53.55     17.45 o 
  -8   5  13      219.41      203.99     17.93 o 
  -7   5  13       13.78       25.18      9.63 o 
  -6   5  13     1239.56     1161.16     54.62 o 
  -5   5  13      129.61      124.01     10.92 o 
  -4   5  13      579.03      596.33     19.51 o 
  -3   5  13       71.74       81.58      8.16 o 
  -2   5  13      607.22      620.80     15.52 o 
  -1   5  13        7.94       26.26      4.33 o 
   0   5  13        9.73        7.88      3.71 o 
   1   5  13      464.67      418.60     13.82 o 
   2   5  13        0.24       -3.61      3.61 o 
   3   5  13       25.64       28.41      5.56 o 
   4   5  13       88.90       92.07      8.22 o 
   5   5  13      152.67      157.20     14.94 o 
   6   5  13        0.17       -5.17     12.84 o 
   7   5  13      177.23      181.88     20.48 o 
   8   5  13       10.17       13.94     10.25 o 
   9   5  13       17.56       23.43     16.75 o 
  10   5  13        0.11       -5.98     10.46 o 
  11   5  13       85.97      107.79     19.41 o 
 -14   6  13       13.06       11.02     18.57 o 
 -13   6  13        8.28        2.63      9.36 o 
 -12   6  13        3.15       10.06     12.98 o 
 -11   6  13        0.04        5.47     15.63 o 
 -10   6  13       15.68        8.75      7.27 o 
  -9   6  13        3.82       -2.94      8.29 o 
  -8   6  13      270.71      290.19     21.07 o 
  -7   6  13        8.02       -2.79      8.45 o 
  -6   6  13       42.31       76.66     11.31 o 
  -5   6  13        1.57       -1.08      6.00 o 
  -4   6  13       95.96       94.01      9.58 o 
  -3   6  13     1942.13     1801.34     40.45 o 
  -2   6  13      137.29      148.68     11.67 o 
  -1   6  13       26.39       16.33      5.66 o 
   0   6  13     1565.75     1608.19     47.20 o 
   1   6  13       18.07       27.32      7.03 o 
   2   6  13      110.13       99.87      8.17 o 
   3   6  13        0.02       17.21      5.44 o 
   4   6  13       76.42       87.83      8.45 o 
   5   6  13       75.92       79.75      8.75 o 
   6   6  13       74.33       74.68     10.75 o 
   7   6  13       24.86       30.76      8.74 o 
   8   6  13      119.32      137.09     15.26 o 
   9   6  13       14.13       -9.09      9.09 o 
  10   6  13       50.31       54.13     15.85 o 
  11   6  13        3.36       -2.15     12.72 o 
 -13   7  13        2.82        7.32      9.59 o 
 -12   7  13        2.99        3.48      7.85 o 
 -11   7  13       56.64       77.25     19.71 o 
 -10   7  13       21.52       34.16     12.33 o 
  -9   7  13       12.90       -0.42      9.13 o 
  -8   7  13       92.13       97.82     15.19 o 
  -7   7  13        5.25       -3.20      7.75 o 
  -6   7  13      547.72      555.70     21.42 o 
  -5   7  13      317.12      304.60     16.44 o 
  -4   7  13      217.28      186.23     13.56 o 
  -3   7  13       10.99        6.74      6.12 o 
  -2   7  13      202.85      220.94     17.78 o 
  -1   7  13       36.29       48.29      7.64 o 
   0   7  13        0.02        3.23      7.34 o 
   1   7  13       64.53       77.91      9.47 o 
   2   7  13       54.27       48.01      8.41 o 
   3   7  13      331.19      319.83     16.24 o 
   4   7  13        5.57       -0.39      6.08 o 
   5   7  13        0.80       -5.97      6.50 o 
   6   7  13        2.10        2.86      7.03 o 
   7   7  13       57.55       40.29     12.81 o 
   8   7  13        3.10       -7.55      7.55 o 
   9   7  13       18.56       16.08     12.16 o 
  10   7  13        5.92      -10.23     13.35 o 
 -13   8  13       19.71       23.75     13.71 o 
 -12   8  13        7.79       15.99     12.68 o 
 -11   8  13        4.79       -5.52     10.54 o 
 -10   8  13       30.38       22.42     11.36 o 
  -9   8  13        6.62       12.27     10.22 o 
  -8   8  13      205.52      224.04     20.77 o 
  -7   8  13        0.26       13.14     16.51 o 
  -6   8  13       15.41       44.33      9.49 o 
  -5   8  13       64.31       80.42     10.82 o 
  -4   8  13      118.54      129.27     13.30 o 
  -3   8  13     1030.94      990.01     29.47 o 
  -2   8  13      464.19      455.16     18.90 o 
  -1   8  13        0.05        4.78      7.55 o 
   0   8  13      134.16      129.78     15.41 o 
   1   8  13        4.47       11.59      6.97 o 
   2   8  13      273.96      252.23     18.46 o 
   3   8  13       15.25       43.08      8.79 o 
   4   8  13       85.31       76.47     10.63 o 
   5   8  13        0.52       10.29      9.56 o 
   6   8  13      140.53      127.38     13.43 o 
   7   8  13        3.04      -13.78     13.78 o 
   8   8  13        6.80       20.19     19.25 o 
 -12   9  13        1.33       52.18     15.71 o 
 -11   9  13       21.76       17.88     12.72 o 
 -10   9  13       55.34       27.53     12.73 o 
  -9   9  13        8.17       22.64     13.59 o 
  -8   9  13        1.67        9.49     10.41 o 
  -7   9  13       16.23       24.86     10.97 o 
  -6   9  13       23.28       10.00      8.27 o 
  -5   9  13       10.32       -1.85      7.24 o 
  -4   9  13        9.92        3.67      8.39 o 
  -3   9  13       14.21       15.46     10.47 o 
  -2   9  13      277.75      330.55     21.78 o 
  -1   9  13      156.93      171.76     18.15 o 
   0   9  13        6.48        6.57      6.97 o 
   1   9  13      121.19      125.89     12.74 o 
   2   9  13        0.28        5.60      6.88 o 
   3   9  13      103.99      120.97     12.90 o 
   4   9  13        5.24        9.22     10.24 o 
   5   9  13        0.26       21.17     18.54 o 
   6   9  13        0.74       -0.04      9.88 o 
   7   9  13        0.04       -7.45     16.70 o 
   8   9  13       64.94       80.49     26.04 o 
 -11  10  13        5.56       -1.13     12.79 o 
 -10  10  13        2.64       22.31     13.18 o 
  -9  10  13       21.72       27.42     16.94 o 
  -8  10  13       87.92       90.56     16.11 o 
  -7  10  13       29.98       27.20     12.25 o 
  -6  10  13       12.89        5.06      8.87 o 
  -5  10  13        6.76        3.11      8.83 o 
  -4  10  13       75.06       88.07     12.05 o 
  -3  10  13       69.75       56.44     10.50 o 
  -2  10  13        3.35       -6.50      7.11 o 
  -1  10  13      112.18      132.43     18.06 o 
   0  10  13       16.98        0.66     18.16 o 
   1  10  13        1.94        3.16     15.71 o 
   2  10  13       28.28       17.56     10.99 o 
   3  10  13       12.44       25.23     12.32 o 
   4  10  13       15.89       15.95     12.13 o 
   5  10  13        5.57       17.86     12.22 o 
   6  10  13       81.65      122.91     30.05 o 
   7  10  13        0.49        8.21     18.97 o 
   8  10  13       63.89       74.45     27.65 o 
 -10  11  13        2.56        6.71     13.22 o 
  -9  11  13        3.59        2.77     12.20 o 
  -8  11  13       27.26       20.87     16.75 o 
  -7  11  13        0.00       -1.06     10.56 o 
  -6  11  13        0.00        1.05      8.48 o 
  -5  11  13       15.98       -3.68      8.25 o 
  -4  11  13      102.10       90.30     12.93 o 
  -3  11  13        8.25       -1.13      8.01 o 
  -2  11  13       59.24       64.12     15.13 o 
  -1  11  13      270.15      227.09     22.72 o 
   0  11  13        2.70       -0.78      9.94 o 
   1  11  13      163.00      140.14     19.61 o 
   2  11  13       16.47       23.21     11.78 o 
   3  11  13       29.38       43.20     14.03 o 
   4  11  13        3.77        2.78     11.63 o 
   5  11  13       46.85       32.69     14.18 o 
   6  11  13       66.77       55.89     23.87 o 
   7  11  13       12.03        9.34     22.65 o 
  -8  12  13       10.71       14.81     13.70 o 
  -7  12  13        3.39        3.76     15.38 o 
  -6  12  13       32.93       32.87     11.27 o 
  -5  12  13        0.13        3.99      9.11 o 
  -4  12  13       47.54       32.32     10.42 o 
  -3  12  13        4.39        6.59      9.17 o 
  -2  12  13        0.00       -4.35     11.04 o 
  -1  12  13      133.25      133.42     27.60 o 
   0  12  13       47.62       43.70     14.03 o 
   1  12  13       73.57       81.82     18.78 o 
   2  12  13       27.23       14.04     12.17 o 
   3  12  13        3.98        0.33     11.95 o 
   4  12  13       58.83       42.18     14.93 o 
   5  12  13        6.57       13.41     21.09 o 
  -6  13  13        0.87       10.75     10.41 o 
  -5  13  13        0.77       -0.75     10.45 o 
  -4  13  13       40.01       55.58     14.99 o 
  -3  13  13        0.00        8.60     12.64 o 
  -2  13  13       14.21       27.19     14.59 o 
  -1  13  13       15.36       36.84     20.90 o 
   0  13  13        2.37        7.88     12.99 o 
   1  13  13       58.50       67.54     17.89 o 
   2  13  13       12.04        6.32     13.29 o 
   3  13  13       30.36       37.75     21.84 o 
 -15   0  14        8.34       16.48     11.56 o 
 -14   0  14      147.15      159.26     18.76 o 
 -13   0  14      112.60      109.17     23.92 o 
 -12   0  14      329.44      324.35     22.08 o 
 -11   0  14      159.80      143.50     15.50 o 
 -10   0  14     1579.96     1667.13    103.76 o 
  -9   0  14      108.56      116.69     13.23 o 
  -8   0  14      340.38      331.24     26.14 o 
  -7   0  14      102.12      109.46     15.76 o 
  -6   0  14        4.67       -4.06      7.45 o 
  -5   0  14     3397.40     3375.52    105.86 o 
  -4   0  14        6.93        3.77      6.70 o 
  -3   0  14       33.65       32.65      8.59 o 
  -2   0  14     2412.42     2328.56     77.85 o 
  -1   0  14       98.51       84.36     11.89 o 
   0   0  14       11.40        4.23      4.04 o 
   1   0  14      298.69      287.73     13.31 o 
   2   0  14      265.31      278.68     22.55 o 
   3   0  14     1424.02     1380.89     59.20 o 
   4   0  14       17.15        9.25      9.34 o 
   5   0  14       87.92       69.26     14.63 o 
   6   0  14       34.35       21.42     12.27 o 
   7   0  14       26.13       50.39     15.95 o 
   8   0  14      264.23      198.45     26.80 o 
   9   0  14        8.16       -8.11     11.89 o 
  10   0  14       52.89       73.60     21.99 o 
  11   0  14        6.63       25.00     20.19 o 
  12   0  14      109.81      116.06     29.44 o 
 -15   1  14       83.61      106.42     13.26 o 
 -14   1  14       13.90       17.62     12.43 o 
 -13   1  14        5.14       20.70      7.27 o 
 -12   1  14      486.50      502.99     18.54 o 
 -11   1  14      146.84      179.59     13.74 o 
 -10   1  14     1028.10     1020.16     36.40 o 
  -9   1  14      105.75      103.97      8.83 o 
  -8   1  14      205.94      171.82     14.08 o 
  -7   1  14      248.94      268.19     15.55 o 
  -6   1  14     2182.79     2130.59     52.94 o 
  -5   1  14      532.49      532.91     16.92 o 
  -4   1  14      660.70      720.84     24.31 o 
  -3   1  14        3.33        4.51      5.03 o 
  -2   1  14      408.88      473.29     18.50 o 
  -1   1  14      107.74      124.48      7.54 o 
   0   1  14        8.22       10.44      3.48 o 
   1   1  14       84.68       91.98      5.89 o 
   2   1  14      168.92      189.82      9.78 o 
   3   1  14        0.36        1.08      5.73 o 
   4   1  14      138.53      107.74     12.07 o 
   5   1  14       37.06       30.32     14.53 o 
   6   1  14        2.01        7.17      7.63 o 
   7   1  14        0.00       -2.10      7.06 o 
   8   1  14       31.14      -11.63     16.98 o 
   9   1  14        0.02       -3.92     10.66 o 
  10   1  14       64.52       41.28     13.14 o 
  11   1  14       31.70        9.78     23.73 o 
  12   1  14        0.15      -12.69     13.02 o 
 -15   2  14       13.80       21.85     10.96 o 
 -14   2  14       40.36       42.40     11.75 o 
 -13   2  14       63.53       44.84      8.66 o 
 -12   2  14      105.74      118.82     11.10 o 
 -11   2  14        2.27        0.94      5.79 o 
 -10   2  14      279.77      302.18     14.24 o 
  -9   2  14        0.02        0.65      5.29 o 
  -8   2  14      295.90      285.64     24.77 o 
  -7   2  14       50.01       51.27      9.70 o 
  -6   2  14       48.81       40.33      9.22 o 
  -5   2  14      577.23      601.78     23.42 o 
  -4   2  14      760.55      772.42     27.00 o 
  -3   2  14        9.25        6.25      4.81 o 
  -2   2  14      956.97     1030.73     29.20 o 
  -1   2  14      180.40      180.40      9.07 o 
   0   2  14       10.82       15.95      3.55 o 
   1   2  14      303.08      315.67     12.67 o 
   2   2  14       87.21       84.78      9.57 o 
   3   2  14        9.07       25.77      7.43 o 
   4   2  14       52.63       53.88     13.02 o 
   5   2  14      311.00      236.12     17.38 o 
   6   2  14       80.13       96.66     13.32 o 
   7   2  14       21.43       20.44      9.34 o 
   8   2  14       14.84       15.82     11.32 o 
   9   2  14       53.40       51.25     13.48 o 
  10   2  14       19.55        8.99     10.97 o 
  11   2  14       11.00        3.26     11.54 o 
  12   2  14       84.58       67.66     24.34 o 
 -15   3  14       65.46       68.57     13.52 o 
 -14   3  14        1.60       -0.51      8.52 o 
 -13   3  14       51.00       68.44     19.30 o 
 -12   3  14        1.21       17.63     10.88 o 
 -11   3  14        0.77        9.26      7.36 o 
 -10   3  14      400.95      396.38     15.95 o 
  -9   3  14        3.35        5.88      6.51 o 
  -8   3  14      536.99      503.97     43.65 o 
  -7   3  14      858.76      894.01     32.21 o 
  -6   3  14      189.07      172.64     10.74 o 
  -5   3  14      239.74      215.81     21.62 o 
  -4   3  14       97.81       99.52      8.31 o 
  -3   3  14        1.91        0.59      5.08 o 
  -2   3  14      224.73      248.07     10.59 o 
  -1   3  14        6.92        9.69      4.26 o 
   0   3  14        2.17        2.92      3.08 o 
   1   3  14      450.15      413.65     15.00 o 
   2   3  14       31.18       19.18      5.24 o 
   3   3  14      249.27      254.21     12.33 o 
   4   3  14        5.03        3.91      6.40 o 
   5   3  14       95.19       61.79     11.07 o 
   6   3  14        4.00       15.39      8.45 o 
   7   3  14      116.08      144.88     16.63 o 
   8   3  14       40.23       41.18     15.05 o 
   9   3  14        8.52       13.56     10.17 o 
  10   3  14        3.71        9.66     12.88 o 
  11   3  14       11.60       10.95     23.97 o 
 -14   4  14       17.00       34.15     10.96 o 
 -13   4  14        4.61        2.95      8.62 o 
 -12   4  14        0.79       -0.27      7.39 o 
 -11   4  14        9.93        1.92      7.01 o 
 -10   4  14      112.95      102.02     12.10 o 
  -9   4  14        0.04       -6.53      7.72 o 
  -8   4  14      685.70      706.45     29.87 o 
  -7   4  14       36.16       28.19     14.77 o 
  -6   4  14      120.76      156.02     11.07 o 
  -5   4  14       64.01       62.45      7.92 o 
  -4   4  14      333.75      329.50     13.89 o 
  -3   4  14      294.11      266.85     18.36 o 
  -2   4  14        0.52        0.61      3.19 o 
  -1   4  14      156.72      132.15      8.09 o 
   0   4  14       11.26       12.20      5.94 o 
   1   4  14       98.12       94.10      8.43 o 
   2   4  14      214.91      189.33     10.99 o 
   3   4  14      245.72      254.30     12.57 o 
   4   4  14      143.29      140.58     14.02 o 
   5   4  14      426.92      454.09     40.96 o 
   6   4  14      136.87      154.14     15.63 o 
   7   4  14        9.59       24.39      9.87 o 
   8   4  14       90.43       86.60     15.17 o 
   9   4  14       40.17       32.83     20.38 o 
  10   4  14        1.59      -10.24     10.24 o 
  11   4  14        2.20       -7.91     12.06 o 
 -14   5  14        0.28       12.61     10.28 o 
 -13   5  14        1.76        0.84      8.19 o 
 -12   5  14       70.71       98.34     16.95 o 
 -11   5  14        5.30        3.95      7.23 o 
 -10   5  14        2.37       12.12      9.77 o 
  -9   5  14       13.76       19.46      9.92 o 
  -8   5  14      985.70      934.91     35.47 o 
  -7   5  14       28.22       23.96      9.58 o 
  -6   5  14      729.49      677.67     22.12 o 
  -5   5  14        9.67       18.76      6.58 o 
  -4   5  14        8.80        9.89      5.47 o 
  -3   5  14       94.86       97.38      8.93 o 
  -2   5  14      843.05      791.51     18.42 o 
  -1   5  14      107.28      125.21     10.68 o 
   0   5  14        4.18        9.82      4.72 o 
   1   5  14       83.83      132.15      8.71 o 
   2   5  14       44.47       45.03      6.30 o 
   3   5  14        0.11       -2.81      5.69 o 
   4   5  14       11.00       22.85      8.55 o 
   5   5  14       29.67        8.17      9.80 o 
   6   5  14       28.91       20.54      8.89 o 
   7   5  14        8.77       19.67      8.51 o 
   8   5  14        5.31       32.73     19.11 o 
   9   5  14       11.56        3.99      9.95 o 
  10   5  14        1.63        1.05     12.09 o 
  11   5  14        9.23       -9.57     12.74 o 
 -14   6  14       13.08       46.24     23.59 o 
 -13   6  14        1.05       11.43      9.64 o 
 -12   6  14        0.08        5.45      8.46 o 
 -11   6  14       29.44       34.30      9.71 o 
 -10   6  14        2.10        2.99      9.27 o 
  -9   6  14       17.11       17.94     26.47 o 
  -8   6  14        7.96        8.59      8.75 o 
  -7   6  14       59.62       65.52     12.33 o 
  -6   6  14      526.63      507.87     19.93 o 
  -5   6  14      122.76      109.97     15.58 o 
  -4   6  14      134.50      143.62     11.28 o 
  -3   6  14        9.66       30.90      7.02 o 
  -2   6  14      102.72      108.08      9.53 o 
  -1   6  14       57.48       78.89     12.61 o 
   0   6  14      290.99      263.35     18.11 o 
   1   6  14        0.11        8.83      5.47 o 
   2   6  14       39.82       26.43      6.10 o 
   3   6  14      210.25      220.07     11.65 o 
   4   6  14      227.28      237.99     21.30 o 
   5   6  14       32.62       23.35      7.79 o 
   6   6  14        8.92       10.79      7.40 o 
   7   6  14        8.01        6.09      7.64 o 
   8   6  14       19.42       21.92      9.37 o 
   9   6  14       29.27       21.14     15.19 o 
  10   6  14       26.30       27.23     13.44 o 
 -13   7  14       44.54       34.15     11.49 o 
 -12   7  14       11.59       17.34     12.24 o 
 -11   7  14        0.28       -8.62     10.12 o 
 -10   7  14       14.06       -0.85     10.20 o 
  -9   7  14        1.44       -7.57      7.57 o 
  -8   7  14      148.67      153.60     17.31 o 
  -7   7  14      111.37       96.76     14.35 o 
  -6   7  14       90.62       89.73     10.98 o 
  -5   7  14       12.36        8.03      6.76 o 
  -4   7  14      774.66      742.85     24.43 o 
  -3   7  14        3.23        6.10      6.38 o 
  -2   7  14      159.30      132.82     11.12 o 
  -1   7  14       14.87       20.38      8.81 o 
   0   7  14        1.00        3.51      5.61 o 
   1   7  14       27.35       29.67      7.38 o 
   2   7  14       24.38       23.33     12.83 o 
   3   7  14        5.54        8.99      6.56 o 
   4   7  14        2.89        5.21      6.08 o 
   5   7  14       18.67       14.78     11.00 o 
   6   7  14        5.46        8.20      7.60 o 
   7   7  14        0.51      138.27     17.15 o 
   8   7  14       24.58       11.26      9.15 o 
   9   7  14       49.83       52.52     14.85 o 
  10   7  14        1.77      -11.18     12.20 o 
 -12   8  14        0.22        8.16     12.50 o 
 -11   8  14        9.72       16.40     11.46 o 
 -10   8  14        0.32        5.76     19.48 o 
  -9   8  14       11.79       15.89     20.62 o 
  -8   8  14        0.04       -4.53     12.69 o 
  -7   8  14       69.57       77.08     19.86 o 
  -6   8  14      549.30      534.62     22.05 o 
  -5   8  14       15.93       10.92      7.50 o 
  -4   8  14       20.31       23.29      8.30 o 
  -3   8  14      105.39      144.17     12.43 o 
  -2   8  14      483.76      550.52     20.88 o 
  -1   8  14       14.53        9.07      8.79 o 
   0   8  14      125.73      125.31     12.34 o 
   1   8  14       25.47       23.13      7.68 o 
   2   8  14       20.08       10.29      7.35 o 
   3   8  14      283.26      272.23     16.70 o 
   4   8  14       92.44      101.84     11.88 o 
   5   8  14       73.60       67.87     10.51 o 
   6   8  14       67.36       65.29     13.73 o 
   7   8  14        3.29       -0.26     15.85 o 
   8   8  14       67.71       95.30     25.85 o 
 -12   9  14        0.11       15.95     24.16 o 
 -11   9  14        1.85        8.95     12.69 o 
 -10   9  14        9.13        3.44     16.51 o 
  -9   9  14        0.08       11.22     15.24 o 
  -8   9  14        0.26       11.93     14.11 o 
  -7   9  14        4.45       -8.45      8.45 o 
  -6   9  14        0.18        8.08      8.12 o 
  -5   9  14       42.85       37.53      9.67 o 
  -4   9  14      464.29      441.28     20.31 o 
  -3   9  14      297.37      296.11     23.94 o 
  -2   9  14       11.71       14.46      8.22 o 
  -1   9  14       88.74       86.61     22.98 o 
   0   9  14        0.70        1.60      6.63 o 
   1   9  14      296.21      319.66     21.08 o 
   2   9  14       22.48       33.46      9.02 o 
   3   9  14       73.70       53.00      9.70 o 
   4   9  14        2.62        7.56     10.29 o 
   5   9  14       25.93        9.86     10.79 o 
   6   9  14       17.56       30.10     20.95 o 
   7   9  14       39.43       58.31     23.87 o 
   8   9  14       68.51       83.89     26.80 o 
 -11  10  14        6.20       -7.93     20.48 o 
 -10  10  14       56.85       43.90     17.79 o 
  -9  10  14        4.72        9.02     12.13 o 
  -8  10  14        2.74        0.64     10.33 o 
  -7  10  14        2.38        3.90     12.31 o 
  -6  10  14        6.15        5.86      9.11 o 
  -5  10  14       11.87       22.72      9.05 o 
  -4  10  14        8.52       12.42     10.91 o 
  -3  10  14       13.80       22.38     13.94 o 
  -2  10  14      161.54      138.76     18.63 o 
  -1  10  14       99.88       74.11     14.98 o 
   0  10  14       15.05       16.60     11.24 o 
   1  10  14       27.72       26.79     12.32 o 
   2  10  14        0.45       -6.94     16.51 o 
   3  10  14       38.35       33.56     12.79 o 
   4  10  14        4.38       -5.77      9.90 o 
   5  10  14        1.75        8.69     11.48 o 
   6  10  14        7.75       15.01     21.23 o 
   7  10  14        8.25       -9.91     19.44 o 
 -10  11  14       34.27       64.16     27.65 o 
  -9  11  14        0.09        4.55     12.69 o 
  -8  11  14        3.87        9.63     12.58 o 
  -7  11  14        9.01        0.12     10.96 o 
  -6  11  14       25.14       14.65      9.47 o 
  -5  11  14        0.93        1.37      8.71 o 
  -4  11  14        0.10        4.61      8.56 o 
  -3  11  14       49.20       33.23     12.06 o 
  -2  11  14       48.67       45.71     14.19 o 
  -1  11  14       56.67       34.08     13.20 o 
   0  11  14        7.71       -0.37     12.88 o 
   1  11  14       80.26       79.54     16.47 o 
   2  11  14        0.01       -2.33     10.96 o 
   3  11  14       15.31        8.48     14.06 o 
   4  11  14       19.38       24.26     16.70 o 
   5  11  14        5.42       -9.29     11.88 o 
   6  11  14        1.56       -2.11     14.15 o 
  -8  12  14       27.61        8.48     13.47 o 
  -7  12  14        1.90       -2.24     11.74 o 
  -6  12  14       16.02       13.99     10.50 o 
  -5  12  14        0.27       -8.59      8.59 o 
  -4  12  14       15.38       26.03      9.97 o 
  -3  12  14      132.35      133.50     19.50 o 
  -2  12  14       33.57       43.72     14.58 o 
  -1  12  14       28.82       22.58     12.84 o 
   0  12  14      184.99      199.24     41.10 o 
   1  12  14        0.90       11.14     13.00 o 
   2  12  14        2.32        1.43     12.56 o 
   3  12  14       27.60       29.55     13.73 o 
   4  12  14       23.71       28.06     15.26 o 
   5  12  14        0.00        7.69     13.87 o 
  -6  13  14        0.04       14.23     13.57 o 
  -5  13  14       47.09       74.29     17.78 o 
  -4  13  14       20.95       17.20     14.20 o 
  -3  13  14       18.63      -10.75     16.89 o 
  -2  13  14       67.51       82.99     18.39 o 
  -1  13  14       36.29       64.84     28.64 o 
   0  13  14       10.20        9.62     13.29 o 
   1  13  14       40.39       32.04     15.58 o 
   2  13  14       30.16        4.38     24.96 o 
   3  13  14       13.84       11.42     17.83 o 
 -15   1  15        1.22        1.11      7.00 o 
 -14   1  15       25.74       28.90      8.20 o 
 -13   1  15       16.80       13.11      7.11 o 
 -12   1  15       85.80       99.44     10.41 o 
 -11   1  15        0.16       11.48      6.03 o 
 -10   1  15        2.01        8.95      5.98 o 
  -9   1  15        9.24        3.95      7.33 o 
  -8   1  15      200.75      202.17     16.42 o 
  -7   1  15       25.27       22.81     19.53 o 
  -6   1  15      260.06      264.39     15.41 o 
  -5   1  15        1.79       -0.53      5.56 o 
  -4   1  15       85.38      112.30     10.91 o 
  -3   1  15       14.19       17.47      5.85 o 
  -2   1  15        0.04        4.37      4.35 o 
  -1   1  15      180.33      190.76     12.16 o 
   0   1  15        1.68        1.28      3.11 o 
   1   1  15       28.58       27.96      5.60 o 
   2   1  15      129.93      151.55     21.75 o 
   3   1  15       53.36       66.10     10.44 o 
   4   1  15        0.06        8.12      6.40 o 
   5   1  15        9.31        0.26      6.29 o 
   6   1  15        4.52       -6.63      6.63 o 
   7   1  15       34.23       48.84     11.41 o 
   8   1  15       10.57        4.78      9.53 o 
   9   1  15      118.29      115.19     23.45 o 
  10   1  15       22.16        1.74     10.00 o 
  11   1  15        4.10       13.85     12.89 o 
 -15   2  15       10.69       14.18     11.20 o 
 -14   2  15        5.51        1.78      8.27 o 
 -13   2  15        3.75       20.22      7.64 o 
 -12   2  15       64.00       66.58      9.66 o 
 -11   2  15        1.88       12.73      6.21 o 
 -10   2  15      900.88      929.74     29.63 o 
  -9   2  15        0.07        6.10      8.28 o 
  -8   2  15      646.33      594.56     44.08 o 
  -7   2  15      261.93      231.67     33.93 o 
  -6   2  15      288.95      283.97     18.51 o 
  -5   2  15       12.11       50.85     25.95 o 
  -4   2  15       12.56       11.44      5.91 o 
  -3   2  15      660.52      612.25     21.90 o 
  -2   2  15        1.28        9.11      7.55 o 
  -1   2  15       96.95      101.05      8.06 o 
   0   2  15       43.22       51.52      5.16 o 
   1   2  15       78.16       80.95     11.36 o 
   2   2  15      341.69      375.13     14.30 o 
   3   2  15      441.60      415.28     20.68 o 
   4   2  15      660.28      715.75     28.92 o 
   5   2  15       19.78       13.69      7.46 o 
   6   2  15      293.64      278.13     20.38 o 
   7   2  15      123.61      144.64     20.48 o 
   8   2  15      173.00      159.31     25.71 o 
   9   2  15       82.33      125.21     31.71 o 
  10   2  15        2.05       -2.36     10.57 o 
  11   2  15        0.67       -5.66     12.33 o 
 -15   3  15        1.36        8.37     14.33 o 
 -14   3  15       53.96       36.53     10.67 o 
 -13   3  15       14.63       25.97      9.91 o 
 -12   3  15       14.52       14.52      8.30 o 
 -11   3  15       26.13       34.71     10.76 o 
 -10   3  15       13.12       13.44     15.71 o 
  -9   3  15       51.34       71.73     13.03 o 
  -8   3  15     1352.21     1321.56     58.20 o 
  -7   3  15        0.00       13.15      8.30 o 
  -6   3  15      172.18      190.93     20.07 o 
  -5   3  15      110.89       97.72      9.86 o 
  -4   3  15      271.96      268.25     36.00 o 
  -3   3  15       15.46        8.58      5.80 o 
  -2   3  15      111.02      128.52      8.51 o 
  -1   3  15      398.25      392.58     13.24 o 
   0   3  15        0.06       -2.51      3.70 o 
   1   3  15      303.37      331.92     13.89 o 
   2   3  15       38.45       43.15      6.72 o 
   3   3  15       10.59       20.23      7.33 o 
   4   3  15       54.01       67.35     13.78 o 
   5   3  15       21.24       29.36     10.19 o 
   6   3  15        7.93        3.32     16.47 o 
   7   3  15        7.82        2.17      8.73 o 
   8   3  15       72.91       47.57     12.65 o 
   9   3  15       95.75       95.23     16.19 o 
  10   3  15       86.78       74.69     43.88 o 
  11   3  15       11.64        5.37     11.80 o 
 -14   4  15        1.03        1.39      8.56 o 
 -13   4  15       18.03       29.95     17.89 o 
 -12   4  15        5.81        5.26      8.08 o 
 -11   4  15        5.94        5.06      7.36 o 
 -10   4  15       66.94       75.34     13.92 o 
  -9   4  15        0.98       -2.04     21.80 o 
  -8   4  15       18.81       25.90      9.48 o 
  -7   4  15       90.64      107.37     13.67 o 
  -6   4  15      351.37      356.70     15.50 o 
  -5   4  15       22.37       18.79      6.41 o 
  -4   4  15       50.92       31.36      9.17 o 
  -3   4  15        9.99        2.65      4.77 o 
  -2   4  15       51.43       56.45      5.84 o 
  -1   4  15      111.73      124.28     28.69 o 
   0   4  15       14.89       19.94      5.61 o 
   1   4  15       81.77       88.87     11.95 o 
   2   4  15      117.22      119.62      9.70 o 
   3   4  15      225.91      268.81     21.03 o 
   4   4  15        9.45       10.78      7.43 o 
   5   4  15        0.02       16.88      8.47 o 
   6   4  15      339.63      319.30     21.57 o 
   7   4  15        8.73       11.60      9.44 o 
   8   4  15       21.39       19.97     11.50 o 
   9   4  15       55.05       24.72     24.34 o 
  10   4  15      144.85      174.67     21.56 o 
  11   4  15       22.03       31.84     14.86 o 
 -14   5  15        5.81        5.31      9.74 o 
 -13   5  15        6.92        5.36      8.82 o 
 -12   5  15       24.84        8.76      9.52 o 
 -11   5  15       39.39       55.09     13.05 o 
 -10   5  15        1.05       -4.45      8.18 o 
  -9   5  15       71.88       70.97     13.19 o 
  -8   5  15      638.81      618.19     28.70 o 
  -7   5  15       22.85        4.72     12.69 o 
  -6   5  15      198.77      208.55     15.61 o 
  -5   5  15       41.61       40.79      7.61 o 
  -4   5  15      147.31      143.55     10.69 o 
  -3   5  15        2.47       -4.58      4.69 o 
  -2   5  15        0.54       -4.40      4.82 o 
  -1   5  15      877.55      850.69     19.56 o 
   0   5  15        6.06        6.62      4.40 o 
   1   5  15      331.28      338.42     13.26 o 
   2   5  15        4.19        0.22      6.13 o 
   3   5  15       15.82        9.45      5.47 o 
   4   5  15      227.69      170.58     12.94 o 
   5   5  15       47.34       48.39      8.71 o 
   6   5  15       85.39       65.20      9.94 o 
   7   5  15       30.02       36.58      9.56 o 
   8   5  15       27.18       32.98      9.98 o 
   9   5  15        2.19        2.93     17.36 o 
  10   5  15       16.73       20.41     13.16 o 
  11   5  15        7.26      -10.00     21.84 o 
 -14   6  15        0.03       -7.36     20.48 o 
 -13   6  15        1.17        6.73      9.10 o 
 -12   6  15       17.58       19.24     12.08 o 
 -11   6  15        2.84       12.51     14.01 o 
 -10   6  15       29.02       24.24     10.99 o 
  -9   6  15        5.28        4.38      9.46 o 
  -8   6  15      257.03      315.74     22.39 o 
  -7   6  15       76.19       85.81     20.29 o 
  -6   6  15      641.99      610.87     23.88 o 
  -5   6  15      155.66      140.74     11.82 o 
  -4   6  15       29.89       23.44      9.02 o 
  -3   6  15        4.67        4.14      5.63 o 
  -2   6  15       85.70       79.62      8.70 o 
  -1   6  15        0.11       -3.81      7.97 o 
   0   6  15        1.20       -3.80      6.58 o 
   1   6  15        4.02        6.55      5.93 o 
   2   6  15      236.53      204.87     11.20 o 
   3   6  15      312.07      299.85     16.66 o 
   4   6  15       53.02       51.55      7.57 o 
   5   6  15       38.76       36.10      8.85 o 
   6   6  15        0.39       -0.86      7.05 o 
   7   6  15       16.07       15.45      8.70 o 
   8   6  15        8.27       -3.79      8.25 o 
   9   6  15       34.42       23.34     13.21 o 
  10   6  15       77.69       86.28     18.41 o 
 -13   7  15        0.02       -2.37     11.54 o 
 -12   7  15        0.40        2.00     11.81 o 
 -11   7  15        1.40        4.48     16.04 o 
 -10   7  15       49.03       58.58     16.80 o 
  -9   7  15       15.69       25.64     11.69 o 
  -8   7  15        0.10       10.55      9.60 o 
  -7   7  15       33.21       37.51     12.69 o 
  -6   7  15       62.52       67.75     10.20 o 
  -5   7  15      109.80      103.23     13.03 o 
  -4   7  15     1433.61     1419.17     36.51 o 
  -3   7  15      206.63      205.40     13.59 o 
  -2   7  15        8.18       22.04      7.73 o 
  -1   7  15       26.64       18.68      9.54 o 
   0   7  15        0.89        2.22      5.67 o 
   1   7  15        4.82        1.03      5.50 o 
   2   7  15       14.09       19.58      7.13 o 
   3   7  15       18.68        3.34      6.59 o 
   4   7  15       66.90       71.89     10.12 o 
   5   7  15        0.02       -3.15      7.72 o 
   6   7  15      217.74      243.73     20.68 o 
   7   7  15       23.99       39.47     13.29 o 
   8   7  15       10.95       17.09     11.95 o 
   9   7  15        7.29       -3.58     11.23 o 
  10   7  15        4.39       -3.38     13.17 o 
 -12   8  15       52.86       86.33     30.01 o 
 -11   8  15        0.02       19.24     11.72 o 
 -10   8  15       19.38       18.15     12.11 o 
  -9   8  15        1.69        9.32     10.49 o 
  -8   8  15       23.05       20.73     10.99 o 
  -7   8  15        4.63        9.98      9.66 o 
  -6   8  15       41.25       29.74      9.70 o 
  -5   8  15      225.78      246.47     16.08 o 
  -4   8  15       77.77       99.51     12.78 o 
  -3   8  15       95.32      131.38     17.47 o 
  -2   8  15       86.16       70.49     14.08 o 
  -1   8  15        3.54       12.66      9.62 o 
   0   8  15       38.06       58.29      9.60 o 
   1   8  15       48.30       75.91     11.40 o 
   2   8  15       42.68       34.57      8.73 o 
   3   8  15       69.51       65.43     14.22 o 
   4   8  15       11.07       23.73     10.17 o 
   5   8  15       93.12      118.61     16.08 o 
   6   8  15      120.89      133.14     17.65 o 
   7   8  15        8.21       10.32     11.63 o 
   8   8  15       51.73       62.47     24.53 o 
 -11   9  15       17.14       28.26     13.57 o 
 -10   9  15       85.69      117.08     18.18 o 
  -9   9  15       21.00       19.78     17.13 o 
  -8   9  15       27.42       24.46     18.97 o 
  -7   9  15        4.60       23.44     17.03 o 
  -6   9  15      121.69      111.97     13.21 o 
  -5   9  15       24.43       25.30      9.01 o 
  -4   9  15      287.95      260.21     16.80 o 
  -3   9  15      183.53      178.11     14.38 o 
  -2   9  15        8.84        3.53      9.54 o 
  -1   9  15        9.85       25.90     14.15 o 
   0   9  15        7.37       -3.45      9.24 o 
   1   9  15       47.43       53.04     10.37 o 
   2   9  15       55.67       60.01     10.45 o 
   3   9  15      135.88      128.94     13.72 o 
   4   9  15        7.53        2.68      8.57 o 
   5   9  15        0.73        5.60     10.84 o 
   6   9  15       56.14       67.66     24.82 o 
   7   9  15        0.05        1.98     18.87 o 
   8   9  15       28.76      -11.70     20.19 o 
 -10  10  15        6.43       15.53     13.43 o 
  -9  10  15        2.63       13.39     12.03 o 
  -8  10  15       43.90       55.75     26.33 o 
  -7  10  15        9.28        7.95     11.28 o 
  -6  10  15      113.78      127.39     14.61 o 
  -5  10  15       15.54       -2.02      8.20 o 
  -4  10  15        0.22       -5.04      7.64 o 
  -3  10  15        6.19       -1.43      9.70 o 
  -2  10  15        9.25       18.91     11.00 o 
  -1  10  15        5.98       -3.48      9.50 o 
   0  10  15      157.86      206.78     19.11 o 
   1  10  15       21.11       28.75     15.19 o 
   2  10  15        2.38       -8.69      8.69 o 
   3  10  15       66.15       79.89     15.97 o 
   4  10  15        8.98       -5.12      9.61 o 
   5  10  15       82.29      117.10     18.35 o 
   6  10  15        0.04       -9.44     18.31 o 
   7  10  15       15.99       -5.00     20.95 o 
  -9  11  15        3.23       15.72     20.99 o 
  -8  11  15       12.64       -6.61     28.59 o 
  -7  11  15       16.05       23.80     12.74 o 
  -6  11  15        2.37       12.84      9.34 o 
  -5  11  15        5.26        2.59      8.96 o 
  -4  11  15       56.19       61.63     11.97 o 
  -3  11  15       36.06       65.24     35.29 o 
  -2  11  15       23.49       18.21     11.94 o 
  -1  11  15       35.88       31.13     15.19 o 
   0  11  15        1.06       -0.47     10.28 o 
   1  11  15        9.66        9.12     12.13 o 
   2  11  15       16.10       12.54     11.80 o 
   3  11  15       49.90       45.04     14.26 o 
   4  11  15       18.69       22.82     14.44 o 
   5  11  15       44.86       60.19     21.04 o 
   6  11  15       78.66       54.92     27.27 o 
  -8  12  15        3.92       -8.02     15.47 o 
  -7  12  15        7.38       -3.14     12.27 o 
  -6  12  15       52.18       46.59     12.66 o 
  -5  12  15       12.97       11.17     10.67 o 
  -4  12  15        6.19       -3.50     11.35 o 
  -3  12  15        0.52        9.92     17.50 o 
  -2  12  15       20.72        7.38     14.11 o 
  -1  12  15      143.48      170.90     21.84 o 
   0  12  15      307.58      377.73     29.51 o 
   1  12  15       45.27       27.74     14.51 o 
   2  12  15        9.01       21.05     14.39 o 
   3  12  15       71.28      119.48     19.70 o 
   4  12  15       45.58       19.83     28.35 o 
  -5  13  15        1.09        1.98     14.53 o 
  -4  13  15        0.12      -12.83     12.83 o 
  -3  13  15       70.04       80.81     18.68 o 
  -2  13  15       46.76       33.47     15.31 o 
  -1  13  15       37.67       53.45     16.78 o 
   0  13  15        0.20       -9.55     11.45 o 
   1  13  15       40.72       70.58     24.25 o 
   2  13  15        6.86      -16.04     16.04 o 
 -15   0  16        2.17        9.37     11.24 o 
 -14   0  16       23.72       38.22     12.05 o 
 -13   0  16        1.74        6.21      9.00 o 
 -12   0  16      252.96      272.54     20.83 o 
 -11   0  16       30.93       39.60     21.23 o 
 -10   0  16      299.34      234.41     25.95 o 
  -9   0  16       25.59        3.11     11.13 o 
  -8   0  16     1350.38     1457.56     60.80 o 
  -7   0  16       71.19       57.84     13.59 o 
  -6   0  16      543.43      544.20     30.77 o 
  -5   0  16      562.60      600.18     31.81 o 
  -4   0  16        0.34        2.74      7.45 o 
  -3   0  16      723.11      625.72     33.70 o 
  -2   0  16       20.99       29.82      9.62 o 
  -1   0  16      534.28      497.96     28.79 o 
   0   0  16      411.83      318.76     15.73 o 
   1   0  16      446.63      408.75     28.97 o 
   2   0  16     4403.15     4555.44    151.55 o 
   3   0  16      175.54      177.88     22.36 o 
   4   0  16       83.90      109.93     19.34 o 
   5   0  16       32.22       18.49     11.89 o 
   6   0  16      108.21       78.89     18.87 o 
   7   0  16      577.79      534.26     40.02 o 
   8   0  16      322.65      336.89     34.16 o 
   9   0  16        3.94      -12.36     12.36 o 
  10   0  16        9.20       -6.98     14.15 o 
  11   0  16       11.44       25.10     21.04 o 
 -15   1  16        9.68       17.71      8.32 o 
 -14   1  16       42.83       62.96     10.52 o 
 -13   1  16        1.58        6.36      8.17 o 
 -12   1  16      368.08      330.31     17.04 o 
 -11   1  16        4.97       18.02      7.91 o 
 -10   1  16       28.24       21.89      9.31 o 
  -9   1  16       35.38       44.72     10.03 o 
  -8   1  16      447.39      431.09     21.24 o 
  -7   1  16      399.26      450.14     20.35 o 
  -6   1  16      859.25      819.32     26.38 o 
  -5   1  16        0.59        4.95      6.54 o 
  -4   1  16      199.17      230.08     14.40 o 
  -3   1  16        5.49        5.89      5.40 o 
  -2   1  16      279.44      287.56     13.99 o 
  -1   1  16       60.68       62.13      7.09 o 
   0   1  16        4.25        6.51      4.37 o 
   1   1  16       21.20       15.76      5.26 o 
   2   1  16       20.41       28.29      8.30 o 
   3   1  16      311.53      298.05     25.76 o 
   4   1  16       27.68       13.89      7.63 o 
   5   1  16       13.50        4.80      7.08 o 
   6   1  16      405.62      383.38     23.08 o 
   7   1  16        0.85       -3.32     11.42 o 
   8   1  16      242.68      226.10     20.91 o 
   9   1  16        0.03       -3.86      9.60 o 
  10   1  16       37.13       35.66     13.68 o 
  11   1  16       29.10       27.76     19.34 o 
 -15   2  16        1.28        8.35     10.05 o 
 -14   2  16       12.88       14.29      9.12 o 
 -13   2  16       46.33       59.11     15.45 o 
 -12   2  16       89.71      106.24     11.25 o 
 -11   2  16       81.77       92.68     16.75 o 
 -10   2  16       33.76       43.20     11.40 o 
  -9   2  16       47.59       31.97     10.32 o 
  -8   2  16       12.84       19.01      8.61 o 
  -7   2  16       41.33       27.76      9.14 o 
  -6   2  16      220.61      217.67     15.87 o 
  -5   2  16      105.13      108.78     11.84 o 
  -4   2  16        1.30       -1.04      5.32 o 
  -3   2  16        1.83       33.42      8.59 o 
  -2   2  16      184.79      201.86     13.73 o 
  -1   2  16        0.08        4.14      3.92 o 
   0   2  16      244.61      252.15     12.77 o 
   1   2  16        1.72       11.80      4.97 o 
   2   2  16       57.27       63.02     10.62 o 
   3   2  16        6.44       16.82      8.09 o 
   4   2  16       30.13       22.66      8.38 o 
   5   2  16      264.29      259.01     19.28 o 
   6   2  16        0.05       12.92      8.07 o 
   7   2  16        5.75        1.68      8.27 o 
   8   2  16        5.35       -5.71      8.21 o 
   9   2  16       15.89       26.60     11.30 o 
  10   2  16       48.03       49.10     17.79 o 
  11   2  16        7.03        0.66     12.74 o 
 -14   3  16        2.06        5.39     11.67 o 
 -13   3  16        8.09        8.61      8.57 o 
 -12   3  16        1.92       -0.39      8.54 o 
 -11   3  16       20.69       14.94     10.47 o 
 -10   3  16      422.27      419.84     78.47 o 
  -9   3  16      171.17      151.22     22.55 o 
  -8   3  16       88.71       90.39     16.70 o 
  -7   3  16       39.02       57.81     11.00 o 
  -6   3  16        2.45        1.20      5.95 o 
  -5   3  16       11.15        5.82      5.42 o 
  -4   3  16       11.87        8.72      6.52 o 
  -3   3  16      153.54      196.62     13.87 o 
  -2   3  16       47.47       56.64      6.72 o 
  -1   3  16     1047.93      956.14     24.13 o 
   0   3  16        1.03       -2.62      4.25 o 
   1   3  16      795.15      742.18     36.36 o 
   2   3  16        6.09        4.32      4.83 o 
   3   3  16      485.97      432.55     26.38 o 
   4   3  16       10.81       10.03      7.41 o 
   5   3  16      177.53      179.91     16.78 o 
   6   3  16       36.63       59.21     11.89 o 
   7   3  16        0.08       -9.77      9.77 o 
   8   3  16       91.85       88.21     15.56 o 
   9   3  16        0.49       -0.85     15.29 o 
  10   3  16        1.12        2.67     13.16 o 
  11   3  16        1.67      -12.08     12.08 o 
 -14   4  16        0.48       16.42     10.02 o 
 -13   4  16       24.99       43.87     10.29 o 
 -12   4  16        0.67       16.90     11.17 o 
 -11   4  16       49.92       37.18     11.91 o 
 -10   4  16      189.51      197.63     19.59 o 
  -9   4  16       16.46       19.74      9.60 o 
  -8   4  16     1131.84     1052.56     38.23 o 
  -7   4  16        7.15       10.29     13.40 o 
  -6   4  16      512.21      479.29     18.08 o 
  -5   4  16        1.66        0.77      5.22 o 
  -4   4  16       83.27       74.51     12.29 o 
  -3   4  16      122.89      135.40      9.37 o 
  -2   4  16      155.11      166.18     12.83 o 
  -1   4  16        0.36        3.49      6.37 o 
   0   4  16        2.09        6.49      6.72 o 
   1   4  16        9.12        5.69      4.89 o 
   2   4  16      146.09      150.21     10.82 o 
   3   4  16       13.77       20.41      7.83 o 
   4   4  16       22.85       22.36     12.93 o 
   5   4  16      251.23      275.82     20.30 o 
   6   4  16      252.80      203.96     29.35 o 
   7   4  16      177.09      179.48     20.15 o 
   8   4  16       85.33       96.68     16.34 o 
   9   4  16        5.00       12.18     11.10 o 
  10   4  16       39.42       40.83     15.07 o 
 -14   5  16        3.31       11.48     10.50 o 
 -13   5  16        1.56        1.20     10.51 o 
 -12   5  16       42.03       52.98     16.23 o 
 -11   5  16       73.88       86.73     15.89 o 
 -10   5  16       11.18       -0.27      8.48 o 
  -9   5  16      132.52      159.56     45.67 o 
  -8   5  16       50.08       69.86     13.24 o 
  -7   5  16        1.74       -1.28      9.11 o 
  -6   5  16     1127.25     1037.57     29.17 o 
  -5   5  16        6.23        2.02      7.82 o 
  -4   5  16        0.02        9.01      6.08 o 
  -3   5  16       11.97        9.05      5.71 o 
  -2   5  16       66.46       67.41      7.92 o 
  -1   5  16       69.79       80.86     14.30 o 
   0   5  16        0.47       -3.97      3.97 o 
   1   5  16       10.05        2.81      4.64 o 
   2   5  16       52.05       38.23     11.29 o 
   3   5  16       19.98       19.15      5.96 o 
   4   5  16      811.97      838.59     35.57 o 
   5   5  16        5.95        2.33      6.75 o 
   6   5  16        7.02        6.25      7.19 o 
   7   5  16        9.54        4.13      7.66 o 
   8   5  16      113.32      131.89     14.73 o 
   9   5  16        0.42        9.36     11.78 o 
  10   5  16        8.63        8.75     12.89 o 
 -13   6  16       13.18       29.58     13.52 o 
 -12   6  16        4.49        3.91     11.20 o 
 -11   6  16       13.76       19.36     12.38 o 
 -10   6  16       93.76       90.65     24.35 o 
  -9   6  16       45.57       66.83     13.96 o 
  -8   6  16      194.61      172.07     18.04 o 
  -7   6  16        0.09       -7.58      8.19 o 
  -6   6  16      480.77      472.24     19.57 o 
  -5   6  16       26.34       29.67      7.80 o 
  -4   6  16      216.26      208.45     14.84 o 
  -3   6  16      202.63      212.99     13.03 o 
  -2   6  16       42.56       33.59      7.70 o 
  -1   6  16        4.98        9.66      8.01 o 
   0   6  16        8.59        3.96      5.81 o 
   1   6  16       14.86        7.44     10.21 o 
   2   6  16      120.13      140.46     14.91 o 
   3   6  16       12.54       26.19      6.43 o 
   4   6  16      114.11      121.91     12.02 o 
   5   6  16       32.71       30.65      8.90 o 
   6   6  16      197.99      180.25     15.07 o 
   7   6  16        0.16       -7.91      7.91 o 
   8   6  16        2.43       14.50     10.36 o 
   9   6  16        1.50      -16.80     16.80 o 
  10   6  16      104.09      117.44     26.37 o 
 -13   7  16        3.91      -16.61     16.61 o 
 -12   7  16        0.51        4.23     11.43 o 
 -11   7  16        8.61        3.94     15.10 o 
 -10   7  16       15.81       26.36     12.60 o 
  -9   7  16       32.14       40.01     12.30 o 
  -8   7  16       36.48       47.83     13.97 o 
  -7   7  16       18.81       20.10     10.19 o 
  -6   7  16      499.25      492.36     30.61 o 
  -5   7  16       24.21       32.91      8.53 o 
  -4   7  16      184.32      140.67     12.17 o 
  -3   7  16        0.05        9.26      8.16 o 
  -2   7  16        1.09        6.20     19.82 o 
  -1   7  16        0.00        0.54      8.36 o 
   0   7  16        0.90        3.25      6.15 o 
   1   7  16       18.89       14.10      6.93 o 
   2   7  16       83.56       97.49     11.21 o 
   3   7  16        0.00       10.54      7.14 o 
   4   7  16       39.51       17.41     11.98 o 
   5   7  16       41.51       35.17     11.62 o 
   6   7  16       33.08       25.01     11.41 o 
   7   7  16       32.79       30.31     11.86 o 
   8   7  16      390.55      423.13     25.23 o 
   9   7  16       10.41        9.71     13.48 o 
 -12   8  16        0.24       19.43     13.84 o 
 -11   8  16       19.05        8.77     12.56 o 
 -10   8  16        0.10        4.26     11.46 o 
  -9   8  16       17.70       17.49     10.42 o 
  -8   8  16        5.84       12.52     10.46 o 
  -7   8  16       18.20       21.79     10.46 o 
  -6   8  16       56.31       57.67     10.96 o 
  -5   8  16       91.09       82.15     11.30 o 
  -4   8  16       44.24       40.87      9.63 o 
  -3   8  16      589.14      598.77     22.70 o 
  -2   8  16       60.34       34.59     11.77 o 
  -1   8  16      270.23      237.23     35.53 o 
   0   8  16       14.86       10.71      7.05 o 
   1   8  16      170.80      176.00     14.50 o 
   2   8  16        2.73       14.27      7.89 o 
   3   8  16       16.24       11.48      7.71 o 
   4   8  16       20.30       22.67      8.58 o 
   5   8  16       19.81       22.21     11.28 o 
   6   8  16       59.87       64.68     14.24 o 
   7   8  16       14.96       19.87     12.94 o 
   8   8  16       12.13      -13.49     17.46 o 
 -11   9  16        6.45       29.75     15.90 o 
 -10   9  16        0.68       -3.10     10.93 o 
  -9   9  16        4.14        8.29     29.25 o 
  -8   9  16        0.51        8.01      9.85 o 
  -7   9  16        4.81        0.79     10.34 o 
  -6   9  16        1.29       -3.68      7.56 o 
  -5   9  16       17.01       10.96      8.07 o 
  -4   9  16       26.45       16.87      8.41 o 
  -3   9  16       40.81       33.85     12.30 o 
  -2   9  16       31.41       42.89     12.56 o 
  -1   9  16      206.90      197.98     20.01 o 
   0   9  16        0.45       11.10     18.63 o 
   1   9  16      126.43      126.43     13.56 o 
   2   9  16       67.62       69.89     11.37 o 
   3   9  16        1.07       14.73      8.18 o 
   4   9  16       88.65       97.71     15.27 o 
   5   9  16        1.99        5.00     17.74 o 
   6   9  16        3.83        0.28     17.17 o 
   7   9  16        6.52       41.52     22.36 o 
 -10  10  16        0.22       -5.86     12.38 o 
  -9  10  16       26.74       33.55     14.34 o 
  -8  10  16        6.22       -2.21     11.16 o 
  -7  10  16       14.79       -0.54     10.02 o 
  -6  10  16       74.28       67.08     12.06 o 
  -5  10  16        1.56        0.11     10.63 o 
  -4  10  16        0.16       -7.37      7.37 o 
  -3  10  16       67.66       53.27     23.64 o 
  -2  10  16        0.74        1.67     19.96 o 
  -1  10  16       48.60       55.87     14.61 o 
   0  10  16       27.02       40.92     10.16 o 
   1  10  16        8.19        5.41     10.80 o 
   2  10  16        0.51       -0.87     10.65 o 
   3  10  16        0.05       -1.73      9.97 o 
   4  10  16        1.05        3.40     10.87 o 
   5  10  16       80.87       97.10     26.33 o 
   6  10  16       15.83      -13.87     20.29 o 
  -9  11  16        4.18      -11.17     11.17 o 
  -8  11  16        0.01       -7.26     11.32 o 
  -7  11  16        5.92        9.97     12.10 o 
  -6  11  16        0.22        5.00      9.29 o 
  -5  11  16       10.95       21.32      9.87 o 
  -4  11  16        4.58       -3.68     10.80 o 
  -3  11  16        5.24        3.55     11.31 o 
  -2  11  16        8.95       21.07     11.97 o 
  -1  11  16       29.21       10.42     11.58 o 
   0  11  16        2.01       -4.19     13.73 o 
   1  11  16       15.95      -10.22     10.22 o 
   2  11  16        2.84       20.82     13.74 o 
   3  11  16       26.66       19.13     28.83 o 
   4  11  16       14.26       18.10     13.50 o 
   5  11  16        0.49       22.72     14.88 o 
  -7  12  16        5.46       14.34     17.08 o 
  -6  12  16        5.30        6.69     10.60 o 
  -5  12  16        7.19        1.90     10.00 o 
  -4  12  16       11.44        3.86     22.98 o 
  -3  12  16       50.63       18.93     13.98 o 
  -2  12  16       19.70       40.97     15.37 o 
  -1  12  16        0.34        0.34     11.26 o 
   0  12  16        0.15       -0.12     12.43 o 
   1  12  16        5.99        3.45     12.11 o 
   2  12  16       88.64       58.46     23.07 o 
   3  12  16        3.63       -6.45     12.66 o 
  -4  13  16        2.35       22.46     20.57 o 
  -3  13  16       23.74       33.59     23.68 o 
  -2  13  16       24.50       28.02     25.10 o 
  -1  13  16       17.80       18.40     20.48 o 
   0  13  16        0.45       20.10     19.34 o 
 -15   1  17        1.46        5.06     12.43 o 
 -14   1  17       28.11       29.87      8.03 o 
 -13   1  17        0.51       -6.61      6.61 o 
 -12   1  17       97.07      103.80     15.48 o 
 -11   1  17       82.67       92.50     14.34 o 
 -10   1  17       99.45      103.51     15.33 o 
  -9   1  17        3.45       10.18      8.06 o 
  -8   1  17        3.79        9.55      9.06 o 
  -7   1  17       48.51       44.82      8.26 o 
  -6   1  17       11.73       13.48      7.07 o 
  -5   1  17        4.43        4.66      6.46 o 
  -4   1  17      257.55      252.59     15.33 o 
  -3   1  17       32.47       43.53      8.25 o 
  -2   1  17      284.81      279.86     15.33 o 
  -1   1  17        2.99        7.56      4.46 o 
   0   1  17        8.43        7.97      5.24 o 
   1   1  17       58.29       45.89      9.39 o 
   2   1  17      179.85      205.78     19.44 o 
   3   1  17      195.57      194.45     16.72 o 
   4   1  17      655.67      618.21     27.89 o 
   5   1  17       30.54       28.54      9.17 o 
   6   1  17      138.57      145.28     20.67 o 
   7   1  17       12.64       19.14      9.57 o 
   8   1  17        0.01        8.49     13.87 o 
   9   1  17        2.02        1.92      9.75 o 
  10   1  17        0.13        7.56     26.37 o 
 -15   2  17        0.23       10.57     18.02 o 
 -14   2  17        4.83       12.56      9.91 o 
 -13   2  17        1.73        6.42     10.70 o 
 -12   2  17       19.37       17.90     11.80 o 
 -11   2  17        1.34       13.24      9.91 o 
 -10   2  17      191.55      190.97     19.03 o 
  -9   2  17        1.30        1.02      7.98 o 
  -8   2  17      633.79      597.61     27.63 o 
  -7   2  17        5.69       -2.02      7.00 o 
  -6   2  17       37.22       35.90     13.21 o 
  -5   2  17      326.60      347.41     18.38 o 
  -4   2  17        4.78       11.71      6.50 o 
  -3   2  17      416.45      456.34     20.76 o 
  -2   2  17      271.65      296.56     12.70 o 
  -1   2  17       71.51       77.09      7.38 o 
   0   2  17     2162.27     2381.72     50.23 o 
   1   2  17       52.89       66.75      8.38 o 
   2   2  17      553.15      609.64     40.02 o 
   3   2  17      239.50      251.78     18.25 o 
   4   2  17       38.61       50.67     10.26 o 
   5   2  17      134.40      127.08     15.41 o 
   6   2  17      638.40      566.04     28.06 o 
   7   2  17        0.14       -7.74      7.74 o 
   8   2  17       89.48       99.97     18.54 o 
   9   2  17       29.92       38.67     13.04 o 
  10   2  17       16.24        5.72     11.77 o 
 -14   3  17       42.75       68.60     13.01 o 
 -13   3  17       11.16       24.37     12.73 o 
 -12   3  17       89.86      102.19     16.55 o 
 -11   3  17      132.43      132.03     17.21 o 
 -10   3  17      502.51      523.16     36.99 o 
  -9   3  17       77.84       69.82     12.76 o 
  -8   3  17      186.33      206.18     29.11 o 
  -7   3  17       61.48       73.21     18.35 o 
  -6   3  17       25.64       30.04      7.05 o 
  -5   3  17       81.07       90.80      9.12 o 
  -4   3  17       26.73       16.14     10.05 o 
  -3   3  17       88.53       96.30     10.45 o 
  -2   3  17       63.05       73.61      7.54 o 
  -1   3  17       63.67       99.53     11.08 o 
   0   3  17        8.97       10.30      5.42 o 
   1   3  17       16.64        7.70      5.47 o 
   2   3  17      658.33      737.97     32.85 o 
   3   3  17       59.35       45.28      9.93 o 
   4   3  17      940.20      798.68     32.26 o 
   5   3  17       72.48       64.27     20.33 o 
   6   3  17       12.47        6.22     11.70 o 
   7   3  17       31.00       23.71     10.52 o 
   8   3  17       16.08        3.02      9.89 o 
   9   3  17       10.11       18.80     12.09 o 
  10   3  17        0.84      -10.18     10.18 o 
 -14   4  17        1.89        2.41     12.75 o 
 -13   4  17        1.07        2.77     16.42 o 
 -12   4  17        0.27       11.99     10.57 o 
 -11   4  17       95.22       88.74     15.63 o 
 -10   4  17      130.37      121.89     21.28 o 
  -9   4  17        2.22        9.00      9.42 o 
  -8   4  17      619.50      627.99     28.59 o 
  -7   4  17      452.68      438.51     23.87 o 
  -6   4  17      102.61      104.57     10.25 o 
  -5   4  17        0.15       -5.46      5.46 o 
  -4   4  17        1.47        1.18      5.20 o 
  -3   4  17       84.61       93.14      9.03 o 
  -2   4  17      229.94      216.47     11.14 o 
  -1   4  17      111.43      110.74     21.00 o 
   0   4  17        4.95        7.61      4.98 o 
   1   4  17       27.59       39.30      7.27 o 
   2   4  17      488.94      532.31     30.26 o 
   3   4  17      141.65      149.67     21.09 o 
   4   4  17      109.47      135.22     25.48 o 
   5   4  17      169.03      193.30     18.07 o 
   6   4  17      155.23      153.30     17.36 o 
   7   4  17        9.32       16.07     10.25 o 
   8   4  17        0.07        3.28     16.14 o 
   9   4  17        4.71       17.99     11.84 o 
  10   4  17       51.63       79.38     23.26 o 
 -14   5  17        8.78       18.49     21.23 o 
 -13   5  17       10.74       19.68     13.03 o 
 -12   5  17        0.01       20.59     11.81 o 
 -11   5  17        0.15        4.44      9.97 o 
 -10   5  17       25.25       34.57     11.78 o 
  -9   5  17       78.24       93.21     15.32 o 
  -8   5  17      353.55      365.42     50.82 o 
  -7   5  17       49.07       88.52     13.52 o 
  -6   5  17       11.17       20.19      7.36 o 
  -5   5  17      160.88      153.91     11.96 o 
  -4   5  17       11.82       14.69      6.06 o 
  -3   5  17       69.58       68.02      8.51 o 
  -2   5  17        2.67       -2.59      7.33 o 
  -1   5  17        0.46       -6.48      6.91 o 
   0   5  17        0.75       -1.20      4.38 o 
   1   5  17       65.06       65.16      7.40 o 
   2   5  17        9.09        7.73      5.89 o 
   3   5  17       47.17       58.67     15.38 o 
   4   5  17        3.19        9.82     14.06 o 
   5   5  17        4.40       -3.40      6.76 o 
   6   5  17      269.58      297.07     25.29 o 
   7   5  17      104.45      144.69     14.86 o 
   8   5  17       60.07       60.48     11.95 o 
   9   5  17       15.06       14.99     17.36 o 
  10   5  17        7.57        6.14     12.93 o 
 -13   6  17        0.27       14.69     13.35 o 
 -12   6  17        3.73       20.26     11.86 o 
 -11   6  17        3.26       12.86     10.96 o 
 -10   6  17        0.41        3.01     10.54 o 
  -9   6  17       17.20       35.57     12.93 o 
  -8   6  17       50.63       27.72     16.98 o 
  -7   6  17      392.64      376.04     50.54 o 
  -6   6  17        0.20       -2.69      6.46 o 
  -5   6  17      112.91      119.55     11.43 o 
  -4   6  17       70.67       63.94     12.68 o 
  -3   6  17      213.26      180.25     12.32 o 
  -2   6  17      262.05      207.01     23.92 o 
  -1   6  17        0.06        7.64      7.51 o 
   0   6  17       64.94       63.58      9.53 o 
   1   6  17       52.27       69.34      9.94 o 
   2   6  17        9.72        5.96      6.69 o 
   3   6  17       28.15       31.87     11.61 o 
   4   6  17       60.35       82.60     11.09 o 
   5   6  17       26.92       29.25      8.58 o 
   6   6  17       14.97        8.49      7.71 o 
   7   6  17       21.45       21.09      9.35 o 
   8   6  17        2.38        0.29      8.82 o 
   9   6  17        0.03        3.97     20.71 o 
 -13   7  17        9.50        0.19     22.55 o 
 -12   7  17        0.52       -4.96     18.49 o 
 -11   7  17       17.49       18.91     12.97 o 
 -10   7  17       84.05       96.23     17.21 o 
  -9   7  17       15.85       21.22     12.93 o 
  -8   7  17        0.19       18.91     10.38 o 
  -7   7  17       82.43       71.83     13.71 o 
  -6   7  17       69.44       68.92     10.82 o 
  -5   7  17        7.58        9.73      7.52 o 
  -4   7  17       79.91       77.36     10.16 o 
  -3   7  17      160.20      163.42     20.75 o 
  -2   7  17        0.18       -0.72      8.10 o 
  -1   7  17        5.20       -7.12      7.61 o 
   0   7  17        0.02        6.92      8.73 o 
   1   7  17       30.60       21.05     11.99 o 
   2   7  17      367.93      327.12     17.83 o 
   3   7  17        7.22        9.06      7.36 o 
   4   7  17      158.87      161.73     28.92 o 
   5   7  17        0.07        5.25     12.03 o 
   6   7  17        1.04       -6.57      8.79 o 
   7   7  17        0.67       -3.97     10.38 o 
   8   7  17       11.17       16.32     13.24 o 
   9   7  17        7.04       -0.09     17.64 o 
 -12   8  17        0.03        5.43     12.85 o 
 -11   8  17        3.63       21.50     13.29 o 
 -10   8  17        5.14        3.78     11.51 o 
  -9   8  17        7.97        1.49     10.54 o 
  -8   8  17      104.87       99.88     40.76 o 
  -7   8  17       80.99       66.94     17.65 o 
  -6   8  17       41.90       42.99     10.07 o 
  -5   8  17       97.91      109.45     12.58 o 
  -4   8  17       22.95       14.55      8.18 o 
  -3   8  17       44.54       30.78     21.66 o 
  -2   8  17       57.27       40.96     12.09 o 
  -1   8  17       36.21       26.94     11.13 o 
   0   8  17        0.39       -4.10      9.91 o 
   1   8  17        0.38        0.50      6.92 o 
   2   8  17       79.94       91.78     12.18 o 
   3   8  17        0.02        4.13      6.98 o 
   4   8  17       41.15       36.48     19.15 o 
   5   8  17       81.20       92.94     16.07 o 
   6   8  17       62.16       85.25     23.59 o 
   7   8  17       15.08       20.17     12.92 o 
   8   8  17       26.44       29.77     22.41 o 
 -11   9  17       23.34       -1.02     13.50 o 
 -10   9  17       13.67       16.37     12.90 o 
  -9   9  17       22.45       25.56     13.10 o 
  -8   9  17       44.86       47.80     14.15 o 
  -7   9  17       39.46       52.17     13.70 o 
  -6   9  17       19.13        3.44      8.43 o 
  -5   9  17        3.01       -0.12      7.80 o 
  -4   9  17        5.70       10.85      7.92 o 
  -3   9  17        1.34       13.37     23.21 o 
  -2   9  17       56.75       68.65     14.85 o 
  -1   9  17       92.94      106.47     16.84 o 
   0   9  17        1.07        5.07     13.33 o 
   1   9  17       93.74       98.12     12.72 o 
   2   9  17       19.80        5.37      9.85 o 
   3   9  17       14.52       18.20      9.56 o 
   4   9  17       91.04       88.43     19.49 o 
   5   9  17        1.05       -6.23     15.47 o 
   6   9  17      187.55      220.71     34.82 o 
   7   9  17        2.48        7.45     21.42 o 
 -10  10  17       16.63       32.04     14.51 o 
  -9  10  17       12.57        2.89     12.54 o 
  -8  10  17        0.31       -3.39     11.53 o 
  -7  10  17        7.78       23.96     12.29 o 
  -6  10  17       57.51       65.13     12.10 o 
  -5  10  17        0.05        0.28      8.36 o 
  -4  10  17       21.05       21.91     11.97 o 
  -3  10  17      132.32      124.07     19.11 o 
  -2  10  17        0.36       -1.68     10.54 o 
  -1  10  17        0.89       10.31      8.11 o 
   0  10  17      166.51      227.44     17.77 o 
   1  10  17       26.65       21.79      9.52 o 
   2  10  17        5.72        1.59     12.03 o 
   3  10  17       46.43       59.88     15.13 o 
   4  10  17       90.23      130.11     19.24 o 
   5  10  17       19.28       13.68     21.23 o 
   6  10  17       24.49       26.23     21.99 o 
  -9  11  17        1.98       14.72     17.93 o 
  -8  11  17       26.02        8.58     25.29 o 
  -7  11  17       43.75       40.99     14.78 o 
  -6  11  17       26.68        4.87     12.02 o 
  -5  11  17       12.66      -11.25     11.73 o 
  -4  11  17        1.34      -20.65     27.22 o 
  -3  11  17       70.99       73.88     16.71 o 
  -2  11  17       37.84       24.89     13.04 o 
  -1  11  17        1.05       -4.27     10.23 o 
   0  11  17        0.49       19.39     12.87 o 
   1  11  17        0.93        3.63     11.23 o 
   2  11  17        6.39       10.68     23.68 o 
   3  11  17        7.87       15.41     16.75 o 
   4  11  17        0.08      -12.23     12.23 o 
  -7  12  17        1.16      -15.19     15.19 o 
  -6  12  17       12.81       14.63     10.61 o 
  -5  12  17        2.22        3.77     13.44 o 
  -4  12  17       45.32       51.86     16.72 o 
  -3  12  17       16.67       11.02     13.81 o 
  -2  12  17        9.38       -0.30     12.13 o 
  -1  12  17        2.00        7.10     12.55 o 
   0  12  17        0.97       22.09     13.64 o 
   1  12  17        2.31       13.13     18.16 o 
   2  12  17        0.62        2.94     14.03 o 
   3  12  17        2.94       24.44     19.91 o 
 -14   0  18       76.99       39.06     17.27 o 
 -13   0  18      222.54      226.76     29.63 o 
 -12   0  18        0.64      -11.13     11.13 o 
 -11   0  18       12.81        1.89     13.12 o 
 -10   0  18       27.15       33.69     15.00 o 
  -9   0  18        0.46       -4.34      9.25 o 
  -8   0  18        2.77       17.93     11.70 o 
  -7   0  18       27.12        5.85     10.47 o 
  -6   0  18       14.40        6.32     10.38 o 
  -5   0  18      302.41      347.38     24.25 o 
  -4   0  18       82.83       57.09     13.78 o 
  -3   0  18      674.44      638.24     35.58 o 
  -2   0  18     3878.78     3921.64    124.76 o 
  -1   0  18        7.57        8.58      6.82 o 
   0   0  18    10525.35    10793.51    326.80 o 
   1   0  18       34.12       34.82     14.34 o 
   2   0  18       56.29       41.71     16.32 o 
   3   0  18      150.36      193.82     24.63 o 
   4   0  18        0.11       -8.40      8.40 o 
   5   0  18      100.01       85.02     19.06 o 
   6   0  18      366.17      275.94     30.58 o 
   7   0  18       55.93       80.49     20.95 o 
   8   0  18       42.46       37.18     17.74 o 
   9   0  18        4.19        5.47     16.14 o 
  10   0  18       15.43       37.93     20.29 o 
 -14   1  18       77.11      153.42     22.27 o 
 -13   1  18        8.20       17.72      9.37 o 
 -12   1  18       13.50        3.96      8.36 o 
 -11   1  18       58.14       38.89     11.30 o 
 -10   1  18       99.44       66.27     11.07 o 
  -9   1  18       76.44       61.30     10.01 o 
  -8   1  18      168.72      148.65     12.58 o 
  -7   1  18        2.14        0.88     21.51 o 
  -6   1  18       12.20        7.86      7.72 o 
  -5   1  18        0.46       -3.58      8.26 o 
  -4   1  18      279.12      227.05     24.72 o 
  -3   1  18      427.70      427.19     19.09 o 
  -2   1  18      327.89      342.03     14.75 o 
  -1   1  18      293.93      296.25     12.03 o 
   0   1  18       67.05       81.58     12.44 o 
   1   1  18      364.27      359.23     21.00 o 
   2   1  18     4084.45     4360.75    105.89 o 
   3   1  18      142.87      154.73     21.42 o 
   4   1  18      316.42      331.82     21.35 o 
   5   1  18       16.11       30.43      9.97 o 
   6   1  18      164.08      130.80     16.39 o 
   7   1  18       11.67        8.12      9.43 o 
   8   1  18        0.58       -7.87      8.97 o 
   9   1  18       41.97       56.85     15.39 o 
  10   1  18        2.25      -10.89     10.89 o 
 -14   2  18       56.00       48.67     16.67 o 
 -13   2  18      150.47      184.38     21.83 o 
 -12   2  18        1.60       20.72     11.33 o 
 -11   2  18       37.66       32.20     11.91 o 
 -10   2  18       14.05       14.03     14.53 o 
  -9   2  18       18.44       -5.37      7.77 o 
  -8   2  18        0.36      -12.48     12.50 o 
  -7   2  18      253.69      217.56     19.63 o 
  -6   2  18        7.00        9.72      9.44 o 
  -5   2  18       49.51       30.28     10.52 o 
  -4   2  18       25.45       26.95      8.09 o 
  -3   2  18        1.07       15.26      7.17 o 
  -2   2  18       36.82       27.32      6.29 o 
  -1   2  18        6.46        5.45      5.52 o 
   0   2  18     2554.69     2738.69     57.83 o 
   1   2  18       36.77       39.32      9.62 o 
   2   2  18       61.98       53.55     10.78 o 
   3   2  18       99.33       95.94     13.78 o 
   4   2  18       40.41       59.81     12.22 o 
   5   2  18      174.22      195.01     18.42 o 
   6   2  18        3.58        2.00      8.73 o 
   7   2  18        0.10       18.52     16.51 o 
   8   2  18        0.69        6.63     11.17 o 
   9   2  18       14.07      -10.80     10.80 o 
  10   2  18        4.23       11.72     14.30 o 
 -14   3  18        7.94       19.57     14.00 o 
 -13   3  18       15.97        7.83     15.90 o 
 -12   3  18        3.04       17.75     10.97 o 
 -11   3  18        0.70        4.14      9.85 o 
 -10   3  18       54.24       34.97     26.09 o 
  -9   3  18       90.37       90.29     14.50 o 
  -8   3  18        6.60       14.91      8.84 o 
  -7   3  18        1.89       -1.52      7.70 o 
  -6   3  18        1.83       -4.91      4.91 o 
  -5   3  18       50.33       53.47     10.47 o 
  -4   3  18       14.10       13.35      7.28 o 
  -3   3  18      284.85      271.95     12.90 o 
  -2   3  18        4.71        0.89      7.24 o 
  -1   3  18      137.55      113.73     12.10 o 
   0   3  18        0.31       -0.48      4.75 o 
   1   3  18        3.78       -5.94      6.00 o 
   2   3  18       19.57       43.12      9.95 o 
   3   3  18        0.07        2.57      7.47 o 
   4   3  18     1441.17     1423.56     64.29 o 
   5   3  18      142.25      131.67     19.11 o 
   6   3  18       23.62       26.65     10.09 o 
   7   3  18       22.35        8.70     10.44 o 
   8   3  18        0.00       -6.27      8.77 o 
   9   3  18       10.60       15.11     12.72 o 
  10   3  18        1.54      -10.14     10.14 o 
 -14   4  18        0.05        3.96     19.15 o 
 -13   4  18       12.28        5.55     15.66 o 
 -12   4  18        0.83        6.59     10.46 o 
 -11   4  18       17.16       17.94     32.32 o 
 -10   4  18       45.46       35.40     11.57 o 
  -9   4  18        0.04        9.39      9.22 o 
  -8   4  18       35.00       45.87     11.83 o 
  -7   4  18      266.38      273.38     24.30 o 
  -6   4  18       98.64      112.60     16.38 o 
  -5   4  18      302.83      292.71     14.81 o 
  -4   4  18       53.80       75.73      9.67 o 
  -3   4  18       76.96      111.31     14.26 o 
  -2   4  18      132.50      136.01     13.08 o 
  -1   4  18       40.60       32.31      8.48 o 
   0   4  18       93.22       84.12      9.40 o 
   1   4  18        1.11       -4.75      4.84 o 
   2   4  18      671.37      569.77     25.97 o 
   3   4  18       44.73       58.37     10.82 o 
   4   4  18        0.36       -0.02      7.31 o 
   5   4  18      238.71      256.00     20.56 o 
   6   4  18      235.92      254.84     28.22 o 
   7   4  18        4.49       10.34     10.79 o 
   8   4  18        0.72       -7.85     11.70 o 
   9   4  18        0.19       -8.41     11.00 o 
  10   4  18        1.23        4.08     25.52 o 
 -13   5  18        0.69        0.29     11.57 o 
 -12   5  18      115.47      158.32     20.17 o 
 -11   5  18        1.21        0.58     10.17 o 
 -10   5  18        9.41       26.59     19.96 o 
  -9   5  18       15.35       17.30      9.98 o 
  -8   5  18      307.31      323.81     33.41 o 
  -7   5  18        8.48       14.85      9.08 o 
  -6   5  18        0.18        3.26      6.22 o 
  -5   5  18        1.89        3.84      6.30 o 
  -4   5  18       75.20      101.28     10.83 o 
  -3   5  18       33.92       33.74      7.29 o 
  -2   5  18       13.98        6.06      7.93 o 
  -1   5  18        5.73       -3.73      7.51 o 
   0   5  18        3.77        6.01      4.69 o 
   1   5  18       10.51       10.89      6.04 o 
   2   5  18      302.16      253.81     18.43 o 
   3   5  18       20.39       25.50      8.93 o 
   4   5  18      718.51      625.36     32.61 o 
   5   5  18       13.39       -4.53      7.47 o 
   6   5  18        6.10        7.96      7.17 o 
   7   5  18       17.19       18.36      9.14 o 
   8   5  18       53.73       70.50     12.53 o 
   9   5  18        7.27       -6.22     11.94 o 
 -13   6  18        0.24       -4.01     12.22 o 
 -12   6  18        1.96       15.23     14.63 o 
 -11   6  18       53.37       61.94     19.11 o 
 -10   6  18       24.83       36.87     19.91 o 
  -9   6  18       96.67      110.14     16.78 o 
  -8   6  18        2.55       -5.81      8.97 o 
  -7   6  18       52.24       59.14     12.91 o 
  -6   6  18        3.59        1.52      6.62 o 
  -5   6  18      121.36      118.41     12.32 o 
  -4   6  18      138.56      179.63     15.25 o 
  -3   6  18        0.83        4.45      8.31 o 
  -2   6  18      133.90      153.72     16.45 o 
  -1   6  18       71.06       73.20     12.82 o 
   0   6  18       89.96       75.17     11.31 o 
   1   6  18      111.48      101.73     16.57 o 
   2   6  18       26.80       24.58      7.87 o 
   3   6  18       47.39       39.43     10.84 o 
   4   6  18      168.98      163.92     14.07 o 
   5   6  18        5.32        7.14      7.70 o 
   6   6  18      149.17      166.54     15.52 o 
   7   6  18       10.29       -1.73      8.47 o 
   8   6  18      236.50      266.55     19.96 o 
   9   6  18        7.40       12.90     13.46 o 
 -12   7  18        0.04       12.52     19.06 o 
 -11   7  18       21.10       55.82     14.98 o 
 -10   7  18        4.35       20.66     12.02 o 
  -9   7  18      107.27      108.75     17.47 o 
  -8   7  18       52.20       28.27     11.40 o 
  -7   7  18       94.50       67.32     13.78 o 
  -6   7  18       82.71       72.68     11.27 o 
  -5   7  18       11.82       16.65      8.23 o 
  -4   7  18        0.11        1.45      8.64 o 
  -3   7  18        0.06       -1.47      8.76 o 
  -2   7  18       56.43       62.26     13.28 o 
  -1   7  18       23.45       14.01     10.07 o 
   0   7  18       12.95       16.13      7.86 o 
   1   7  18       27.52       13.04      8.35 o 
   2   7  18       94.16       86.46     11.70 o 
   3   7  18       23.82       17.59     10.07 o 
   4   7  18       16.44       -0.81      9.00 o 
   5   7  18        5.84        2.37     19.06 o 
   6   7  18       22.74       22.56     10.85 o 
   7   7  18        3.35        5.20     11.66 o 
   8   7  18      112.81      106.50     18.85 o 
 -11   8  18       70.02       53.13     15.80 o 
 -10   8  18       26.86       31.53     12.69 o 
  -9   8  18       68.37       69.06     22.36 o 
  -8   8  18        3.86       17.27     11.27 o 
  -7   8  18       97.62      105.54     16.12 o 
  -6   8  18       22.83       38.77     10.18 o 
  -5   8  18      208.05      202.71     15.45 o 
  -4   8  18      107.84      111.22     12.39 o 
  -3   8  18       11.92       -3.28      9.25 o 
  -2   8  18        5.84        7.64      9.82 o 
  -1   8  18       21.04       12.75      9.87 o 
   0   8  18       19.35       15.54      7.97 o 
   1   8  18        4.21        3.14      7.39 o 
   2   8  18      153.08      159.10     14.81 o 
   3   8  18       26.35       15.37     15.19 o 
   4   8  18       68.20       58.12     14.30 o 
   5   8  18       15.51       14.13     11.17 o 
   6   8  18       99.46      112.47     18.47 o 
   7   8  18        3.76       -0.19     11.56 o 
 -11   9  18        3.17       20.48     17.74 o 
 -10   9  18       23.79       46.68     15.60 o 
  -9   9  18       51.22       63.14     16.04 o 
  -8   9  18        4.01        2.67     11.65 o 
  -7   9  18       12.15       17.11     11.13 o 
  -6   9  18        1.95        3.25     10.09 o 
  -5   9  18       80.10       85.44     19.89 o 
  -4   9  18        1.60        5.41     15.66 o 
  -3   9  18        0.00        1.01     10.21 o 
  -2   9  18       78.57       61.64     20.05 o 
  -1   9  18        0.03        8.90      7.89 o 
   0   9  18        0.22        5.21      8.29 o 
   1   9  18       49.64       56.52     13.59 o 
   2   9  18        3.20       17.38      8.97 o 
   3   9  18       23.75       20.81      9.95 o 
   4   9  18       12.46       21.46     12.09 o 
   5   9  18        1.67        9.62     14.91 o 
   6   9  18        9.76        8.21     20.95 o 
 -10  10  18       37.64       59.73     22.27 o 
  -9  10  18       16.03       35.29     15.26 o 
  -8  10  18       17.00       34.27     13.89 o 
  -7  10  18       17.88       12.24     18.40 o 
  -6  10  18        2.35        4.94     10.36 o 
  -5  10  18        7.32        2.37     11.37 o 
  -4  10  18        3.83       16.61     12.69 o 
  -3  10  18        0.75       -3.71     11.17 o 
  -2  10  18        0.35       -4.32     15.52 o 
  -1  10  18        2.52       16.84     12.35 o 
   0  10  18       77.47       63.85     12.49 o 
   1  10  18        0.18        6.95     13.16 o 
   2  10  18        0.68        2.22     11.65 o 
   3  10  18        1.66      -11.33     14.34 o 
   4  10  18        4.99        6.32     16.61 o 
   5  10  18        1.14        8.30     18.78 o 
  -8  11  18        7.56       -7.17     14.81 o 
  -7  11  18        0.82        6.54     12.13 o 
  -6  11  18       27.22       48.88     15.21 o 
  -5  11  18        0.31      -11.08     12.10 o 
  -4  11  18       53.31       23.99     39.40 o 
  -3  11  18        0.15        3.59     12.47 o 
  -2  11  18        6.03       -7.66     10.90 o 
  -1  11  18        0.05       -0.28     10.70 o 
   0  11  18        5.57       10.33     12.25 o 
   1  11  18        9.73        9.47     12.93 o 
   2  11  18       34.10       27.17     14.66 o 
   3  11  18       42.83       55.12     17.46 o 
   4  11  18       31.85       10.76     19.72 o 
  -6  12  18        0.02       35.20     23.21 o 
  -5  12  18        4.71        2.26     14.16 o 
  -4  12  18       24.49       33.11     16.94 o 
  -3  12  18       12.27       -7.42     17.88 o 
  -2  12  18       90.10      105.76     35.81 o 
  -1  12  18       63.49       89.54     18.81 o 
   0  12  18       47.60       42.50     16.44 o 
   1  12  18      129.79      158.63     23.26 o 
   2  12  18       37.42       51.24     23.40 o 
 -14   1  19        0.35       12.80     14.29 o 
 -13   1  19        4.06       -6.22     10.82 o 
 -12   1  19      113.08      136.07     15.06 o 
 -11   1  19       29.71       33.16      9.31 o 
 -10   1  19        8.41       -1.63      7.08 o 
  -9   1  19       35.32       40.16     11.84 o 
  -8   1  19        7.33        4.28      9.01 o 
  -7   1  19       80.45      100.82     27.18 o 
  -6   1  19      236.77      222.06     16.59 o 
  -5   1  19       50.40       49.11     10.99 o 
  -4   1  19       12.61       13.76      7.62 o 
  -3   1  19      149.88      174.31     16.18 o 
  -2   1  19      125.35      142.23     11.05 o 
  -1   1  19      160.94      184.39     12.86 o 
   0   1  19        1.61       25.01      9.35 o 
   1   1  19       66.34       86.20     13.30 o 
   2   1  19      650.71      715.85     31.21 o 
   3   1  19       17.13       23.85     15.43 o 
   4   1  19      966.53      868.74     35.36 o 
   5   1  19        1.22       -2.26     16.56 o 
   6   1  19        6.16        3.16      8.04 o 
   7   1  19        0.94        6.10     10.50 o 
   8   1  19        0.00       -2.57      8.99 o 
   9   1  19        9.72       -8.37     10.38 o 
 -14   2  19       38.34       28.57     15.03 o 
 -13   2  19       23.25       43.06     21.33 o 
 -12   2  19       30.73       50.03     14.03 o 
 -11   2  19       51.87       65.72     19.15 o 
 -10   2  19       13.58       28.04     11.49 o 
  -9   2  19        6.68       10.64      9.43 o 
  -8   2  19       96.94      106.58     14.75 o 
  -7   2  19      176.28      149.59     15.64 o 
  -6   2  19       10.73       12.68      8.54 o 
  -5   2  19        9.90       18.39      8.03 o 
  -4   2  19      695.71      769.60     28.26 o 
  -3   2  19      392.63      319.86     16.89 o 
  -2   2  19      784.39      799.29     30.37 o 
  -1   2  19      134.39      129.49     11.41 o 
   0   2  19     2005.98     1856.82    150.48 o 
   1   2  19      210.42      178.70     16.59 o 
   2   2  19     2412.64     2459.21     68.51 o 
   3   2  19      165.87      160.48     17.03 o 
   4   2  19        5.82        8.91      7.97 o 
   5   2  19        0.10        0.09      7.31 o 
   6   2  19      135.90      128.23     16.70 o 
   7   2  19       15.77       18.24     10.64 o 
   8   2  19        0.59       12.73     13.87 o 
   9   2  19       13.49       -2.05     10.56 o 
 -14   3  19        2.87        5.56     14.44 o 
 -13   3  19        0.12       -8.42     12.41 o 
 -12   3  19      144.40      179.24     21.24 o 
 -11   3  19        5.69       22.02     33.69 o 
 -10   3  19      145.19      125.40     16.65 o 
  -9   3  19      329.22      327.95     23.67 o 
  -8   3  19       40.30       46.69     11.82 o 
  -7   3  19       60.29       42.50     10.82 o 
  -6   3  19       67.69       64.07      8.86 o 
  -5   3  19       81.38       81.66     14.86 o 
  -4   3  19      148.99      169.28     19.16 o 
  -3   3  19      117.31      118.42      9.90 o 
  -2   3  19      432.75      499.76     23.17 o 
  -1   3  19       39.75       27.48      7.16 o 
   0   3  19        2.06        2.31      5.48 o 
   1   3  19       12.91       11.18      8.49 o 
   2   3  19      700.20      676.01     46.15 o 
   3   3  19       40.12       41.27     10.38 o 
   4   3  19      821.70      818.45     61.44 o 
   5   3  19       98.92      117.11     33.97 o 
   6   3  19      103.87      100.44     15.14 o 
   7   3  19       18.65       24.77     11.70 o 
   8   3  19       23.92       16.28     11.01 o 
   9   3  19        6.06       -9.78      9.78 o 
 -13   4  19       12.74        7.28     12.81 o 
 -12   4  19       19.11       13.54     11.72 o 
 -11   4  19       56.20       58.73     19.82 o 
 -10   4  19        6.04       -8.08      8.08 o 
  -9   4  19       97.30       92.34     15.28 o 
  -8   4  19        0.08       14.73      9.55 o 
  -7   4  19      366.36      329.68     21.78 o 
  -6   4  19       13.16        8.22      6.58 o 
  -5   4  19        8.41       13.38      6.75 o 
  -4   4  19        2.79        1.57      5.75 o 
  -3   4  19      272.14      275.04     13.29 o 
  -2   4  19      421.45      411.89     20.81 o 
  -1   4  19       15.06       10.76      5.91 o 
   0   4  19        2.10        1.21      5.67 o 
   1   4  19       42.28       52.02     10.42 o 
   2   4  19       17.58        3.21      6.90 o 
   3   4  19      186.93      178.08     17.04 o 
   4   4  19      148.68      186.02     39.96 o 
   5   4  19       31.03       36.54     23.64 o 
   6   4  19       16.00        9.58      9.94 o 
   7   4  19        0.00       -3.83     10.57 o 
   8   4  19       43.26       34.32     25.95 o 
   9   4  19        7.68        7.03     25.52 o 
 -13   5  19       24.72        6.69     12.73 o 
 -12   5  19        1.92        6.84     11.70 o 
 -11   5  19       27.61       36.68     12.78 o 
 -10   5  19        3.06        4.02     10.36 o 
  -9   5  19      205.71      194.05     19.61 o 
  -8   5  19        7.06        0.97      9.56 o 
  -7   5  19       66.00       64.13     12.88 o 
  -6   5  19       14.61       19.70      7.69 o 
  -5   5  19       75.67       84.98     11.47 o 
  -4   5  19      194.49      158.71     15.15 o 
  -3   5  19        4.72        7.88      8.27 o 
  -2   5  19       79.78       51.51     11.77 o 
  -1   5  19        2.09       -6.93      6.93 o 
   0   5  19        0.32       -5.56      5.56 o 
   1   5  19        9.87       19.75      6.55 o 
   2   5  19       78.44       74.59     12.13 o 
   3   5  19        7.76       11.88      8.53 o 
   4   5  19       45.28       40.13     10.63 o 
   5   5  19       77.85       60.59     13.24 o 
   6   5  19      174.87      194.42     16.21 o 
   7   5  19       17.49        7.15     11.08 o 
   8   5  19        1.81        9.47      9.24 o 
   9   5  19       48.37       46.27     16.25 o 
 -12   6  19        7.14       24.82     13.32 o 
 -11   6  19       13.39        9.62     11.76 o 
 -10   6  19       11.59       -1.19     12.13 o 
  -9   6  19      136.91      152.89     18.59 o 
  -8   6  19       26.54       28.49     11.43 o 
  -7   6  19      138.63      115.37     15.80 o 
  -6   6  19       96.95       84.21     12.22 o 
  -5   6  19       18.53       13.42      7.48 o 
  -4   6  19       85.85       82.88     10.30 o 
  -3   6  19       77.84       56.86     19.82 o 
  -2   6  19        0.56       15.05     10.52 o 
  -1   6  19      103.86      116.86     14.94 o 
   0   6  19     1568.27     1462.60     50.49 o 
   1   6  19        1.49        3.80      6.50 o 
   2   6  19      243.70      256.47     30.53 o 
   3   6  19        4.48        9.40      8.64 o 
   4   6  19       30.93       12.63      9.45 o 
   5   6  19        0.00       -2.51      9.15 o 
   6   6  19        6.17       14.81      8.67 o 
   7   6  19        4.72       -6.12      8.99 o 
   8   6  19      117.04      126.50     16.25 o 
 -12   7  19       11.30       14.10     19.67 o 
 -11   7  19        6.95        6.61     11.55 o 
 -10   7  19       79.22       94.90     16.49 o 
  -9   7  19       26.68       34.67     12.62 o 
  -8   7  19       15.05       20.80     11.13 o 
  -7   7  19       27.30       23.30     11.17 o 
  -6   7  19       42.24       37.41     12.02 o 
  -5   7  19       17.55       12.25      7.99 o 
  -4   7  19       22.40       14.70     11.13 o 
  -3   7  19       16.40       22.80     11.27 o 
  -2   7  19      423.44      352.12     23.63 o 
  -1   7  19        0.07        2.90      7.27 o 
   0   7  19        0.00        4.97      6.97 o 
   1   7  19       25.91       23.95     13.39 o 
   2   7  19      227.50      210.13     15.92 o 
   3   7  19       64.51       52.35     12.78 o 
   4   7  19       13.04        5.58      9.32 o 
   5   7  19        0.01       -2.95      9.45 o 
   6   7  19        0.07       -5.78      9.58 o 
   7   7  19       37.05       44.83     13.85 o 
   8   7  19       70.12       99.40     25.43 o 
 -11   8  19        7.38       15.54     20.99 o 
 -10   8  19        9.25        6.18     19.39 o 
  -9   8  19        8.42        4.15     11.33 o 
  -8   8  19       14.80       25.23     12.79 o 
  -7   8  19       38.71       27.42     11.67 o 
  -6   8  19       53.48       49.26     10.64 o 
  -5   8  19      111.55      137.85     18.32 o 
  -4   8  19        0.88       -5.88      9.75 o 
  -3   8  19        7.10        1.49     10.09 o 
  -2   8  19       88.41      130.60     17.60 o 
  -1   8  19       28.86       11.36      8.51 o 
   0   8  19      323.35      265.78     28.28 o 
   1   8  19       15.05       10.31      8.42 o 
   2   8  19       22.75       26.96      9.12 o 
   3   8  19        0.01       -3.74      8.93 o 
   4   8  19       69.23       57.94     23.40 o 
   5   8  19       15.48       24.13     12.50 o 
   6   8  19      128.41      173.76     21.15 o 
   7   8  19        0.02        0.20     14.77 o 
 -10   9  19        3.42       26.32     14.77 o 
  -9   9  19        3.84       25.88     13.00 o 
  -8   9  19       99.99      159.57     20.20 o 
  -7   9  19        0.35       20.59     11.99 o 
  -6   9  19        2.61        0.75      8.56 o 
  -5   9  19        0.55        3.64     12.97 o 
  -4   9  19        0.67        6.99     11.56 o 
  -3   9  19       64.90       92.10     16.38 o 
  -2   9  19       11.97       22.45     14.15 o 
  -1   9  19       16.78       26.29      9.90 o 
   0   9  19        1.42        0.67      7.59 o 
   1   9  19        8.72       11.70      8.74 o 
   2   9  19       84.58       80.00     12.43 o 
   3   9  19       35.03       25.49     26.14 o 
   4   9  19       29.89       82.14     16.55 o 
   5   9  19       38.43       21.96     13.54 o 
   6   9  19      124.41      110.21     28.78 o 
  -9  10  19        6.81       16.33     14.09 o 
  -8  10  19        7.37        9.34     12.85 o 
  -7  10  19        0.22        6.39     11.88 o 
  -6  10  19       48.32       63.04     14.68 o 
  -5  10  19      101.95       97.27     28.59 o 
  -4  10  19       17.31        1.63     11.87 o 
  -3  10  19       11.03       -3.18     10.95 o 
  -2  10  19       15.98        7.07     11.98 o 
  -1  10  19       78.74       71.50     12.50 o 
   0  10  19       48.61       57.31     11.93 o 
   1  10  19        9.96       -0.50      8.78 o 
   2  10  19        3.69        5.38     11.34 o 
   3  10  19        6.49      -15.95     15.95 o 
   4  10  19      112.58      103.80     29.82 o 
  -7  11  19       19.50       29.76     20.19 o 
  -6  11  19       88.73       92.66     34.21 o 
  -5  11  19       17.31        1.58     13.49 o 
  -4  11  19       14.12        1.23     12.21 o 
  -3  11  19        0.00       17.45     13.74 o 
  -2  11  19       28.19       20.90     14.03 o 
  -1  11  19        0.00      -10.08     10.08 o 
   0  11  19        0.00       13.04     12.95 o 
   1  11  19       16.26        4.97     13.24 o 
   2  11  19       70.33      106.37     19.65 o 
   3  11  19       30.97       35.10     20.76 o 
  -5  12  19        1.81       10.47     20.95 o 
  -4  12  19       25.86       21.33     22.65 o 
  -3  12  19        6.19       17.66     20.95 o 
  -2  12  19        5.46       -1.54     12.40 o 
  -1  12  19        8.24        5.63     21.14 o 
   0  12  19      114.18      162.02     33.03 o 
 -14   0  20      187.45      183.25     30.29 o 
 -13   0  20      262.01      240.25     30.95 o 
 -12   0  20        3.36       19.53     14.44 o 
 -11   0  20        0.35        0.19     12.27 o 
 -10   0  20       35.00       46.52     16.23 o 
  -9   0  20      532.84      501.04     34.92 o 
  -8   0  20        0.40        5.28     12.17 o 
  -7   0  20        0.19       11.79     11.61 o 
  -6   0  20       13.32        5.17      9.25 o 
  -5   0  20       37.00       17.65     12.74 o 
  -4   0  20      101.22      110.97     19.63 o 
  -3   0  20      189.96      199.58     22.27 o 
  -2   0  20      566.07      621.56     46.91 o 
  -1   0  20      322.38      318.22     30.67 o 
   0   0  20    15349.59    16764.49    495.37 o 
   1   0  20      189.84      180.90     24.53 o 
   2   0  20      533.24      596.74     40.30 o 
   3   0  20       23.07       21.61     13.21 o 
   4   0  20      280.69      245.83     29.16 o 
   5   0  20       86.92       98.80     21.14 o 
   6   0  20        5.24       20.48     15.19 o 
   7   0  20       52.03       55.29     19.15 o 
   8   0  20        1.65       21.42     15.66 o 
   9   0  20        2.34       -8.49     16.61 o 
 -14   1  20       54.75       90.71     18.59 o 
 -13   1  20       13.77       50.96     15.66 o 
 -12   1  20       17.19       36.69     13.03 o 
 -11   1  20       96.37       78.77     19.86 o 
 -10   1  20       21.76       34.84     22.13 o 
  -9   1  20       14.12        3.14      8.82 o 
  -8   1  20       41.45       32.26     25.24 o 
  -7   1  20        7.23       14.07      8.58 o 
  -6   1  20        0.47        2.00      7.51 o 
  -5   1  20        1.03       -0.14     10.85 o 
  -4   1  20        1.03        1.40      6.90 o 
  -3   1  20        2.40        7.09     10.10 o 
  -2   1  20     5414.96     5282.63    119.83 o 
  -1   1  20      157.77      144.67     16.11 o 
   0   1  20       27.88       27.03      9.53 o 
   1   1  20       59.19       37.59     11.27 o 
   2   1  20     1298.82     1305.83     45.20 o 
   3   1  20      341.44      350.72     22.19 o 
   4   1  20        0.39       -5.80      6.85 o 
   5   1  20       99.83      104.81     15.71 o 
   6   1  20        0.06        4.85      8.64 o 
   7   1  20       85.93      120.16     17.83 o 
   8   1  20        0.11       -7.78     10.21 o 
   9   1  20        8.86       -5.78     10.74 o 
 -14   2  20       59.03       58.53     29.39 o 
 -13   2  20       69.85       73.45     16.66 o 
 -12   2  20       23.67       31.54     22.41 o 
 -11   2  20        0.00       -2.24     10.47 o 
 -10   2  20       56.75       64.44     14.11 o 
  -9   2  20      101.78       90.25     14.86 o 
  -8   2  20        0.38        3.47      7.99 o 
  -7   2  20       22.77        9.86      8.34 o 
  -6   2  20       40.84       45.97     10.50 o 
  -5   2  20      491.11      487.61     23.26 o 
  -4   2  20       52.74       56.92     10.33 o 
  -3   2  20       27.13       40.52      7.41 o 
  -2   2  20       19.60       25.87     10.99 o 
  -1   2  20        3.78       11.01      6.99 o 
   0   2  20     2168.58     2107.28     61.19 o 
   1   2  20       10.42       15.77      8.34 o 
   2   2  20      245.51      242.18     19.50 o 
   3   2  20       16.14       30.46      9.98 o 
   4   2  20        8.43       14.17      8.39 o 
   5   2  20        4.50        1.54      8.42 o 
   6   2  20        1.22       -5.30      8.59 o 
   7   2  20        5.47        0.98      9.54 o 
   8   2  20        0.04       -4.37     10.43 o 
   9   2  20        8.50        8.76     11.89 o 
 -13   3  20        1.41        8.43     12.39 o 
 -12   3  20        3.89       10.50     10.63 o 
 -11   3  20        0.71       -1.41      9.81 o 
 -10   3  20        3.55       -4.38      9.18 o 
  -9   3  20        1.87        0.40      9.34 o 
  -8   3  20      126.40      153.17     29.11 o 
  -7   3  20      215.42      234.19     20.76 o 
  -6   3  20        0.02        4.69      6.23 o 
  -5   3  20      101.98      131.57     28.26 o 
  -4   3  20       81.06       51.03     10.16 o 
  -3   3  20      174.44      195.84     16.30 o 
  -2   3  20       47.17       61.82     10.82 o 
  -1   3  20      120.46      125.72     11.42 o 
   0   3  20       10.17        7.46      7.50 o 
   1   3  20        0.99       -1.23      8.82 o 
   2   3  20        1.15        3.31      7.43 o 
   3   3  20      214.79      189.53     25.24 o 
   4   3  20      279.49      305.14     22.51 o 
   5   3  20       42.36       32.39     11.18 o 
   6   3  20        0.49       16.36     10.64 o 
   7   3  20        0.18       -4.72      9.40 o 
   8   3  20       25.74       29.66     13.30 o 
   9   3  20        3.92       -6.38     11.15 o 
 -13   4  20        0.68      -10.49     10.49 o 
 -12   4  20       21.14        8.99     12.17 o 
 -11   4  20        0.34       -8.53      8.53 o 
 -10   4  20       22.05       11.47     12.50 o 
  -9   4  20       15.04        8.77      9.72 o 
  -8   4  20       28.33       20.66      9.77 o 
  -7   4  20        9.17       14.13      8.76 o 
  -6   4  20      226.38      189.22     13.48 o 
  -5   4  20      602.17      612.69     37.88 o 
  -4   4  20        5.92        3.39      6.25 o 
  -3   4  20      156.01      179.17     15.49 o 
  -2   4  20      783.33      665.31     27.56 o 
  -1   4  20      178.40      189.60     21.96 o 
   0   4  20      498.14      441.75     18.53 o 
   1   4  20      255.67      229.35     18.45 o 
   2   4  20     1240.23     1183.95     41.97 o 
   3   4  20       40.24       65.49     16.98 o 
   4   4  20        1.77        8.47     12.03 o 
   5   4  20       19.36       26.26     10.81 o 
   6   4  20       82.30       97.79     16.37 o 
   7   4  20       20.76       24.16     11.54 o 
   8   4  20        4.42        8.10     16.75 o 
   9   4  20       23.36        9.15     19.06 o 
 -13   5  20        5.44       -1.13     12.15 o 
 -12   5  20       42.15       55.35     19.72 o 
 -11   5  20       46.91       53.81     23.50 o 
 -10   5  20       30.99       22.53     11.45 o 
  -9   5  20        5.03       18.17     11.13 o 
  -8   5  20        0.27        7.72      9.52 o 
  -7   5  20        9.40       17.77      9.71 o 
  -6   5  20       16.38       12.52      7.50 o 
  -5   5  20       19.48       21.04      7.64 o 
  -4   5  20      893.18      830.28     25.95 o 
  -3   5  20       18.84       24.46     10.09 o 
  -2   5  20      227.85      167.46     16.78 o 
  -1   5  20        0.42        9.71      6.69 o 
   0   5  20        1.74        3.27      5.99 o 
   1   5  20       63.82       65.97     11.98 o 
   2   5  20      101.19       74.49     12.56 o 
   3   5  20        4.29        5.17      8.23 o 
   4   5  20       76.95       79.87     13.74 o 
   5   5  20       20.97       33.68     20.62 o 
   6   5  20       12.25       18.81      8.82 o 
   7   5  20       56.63       70.18     12.45 o 
   8   5  20       25.67       20.74     10.99 o 
 -12   6  20        8.38       25.62     13.89 o 
 -11   6  20       47.78       29.71     12.94 o 
 -10   6  20        2.20        4.87     14.86 o 
  -9   6  20       54.93       38.15     13.09 o 
  -8   6  20       19.54       11.98     11.09 o 
  -7   6  20        0.04        0.69      9.05 o 
  -6   6  20        7.26        7.71      7.74 o 
  -5   6  20       42.04       61.60     16.85 o 
  -4   6  20      126.36      113.36     15.92 o 
  -3   6  20       13.15       18.72     10.41 o 
  -2   6  20       15.61        7.08      9.17 o 
  -1   6  20        0.72       -5.17      6.06 o 
   0   6  20      190.04      166.23     14.42 o 
   1   6  20       83.01       93.70     11.79 o 
   2   6  20        2.01        0.63      8.71 o 
   3   6  20        0.56       -8.00      8.00 o 
   4   6  20       81.98       92.08     29.63 o 
   5   6  20       50.53       35.72     11.67 o 
   6   6  20       48.10       65.98     14.30 o 
   7   6  20       86.63       79.17     13.52 o 
   8   6  20       84.25       85.46     15.67 o 
 -11   7  20        2.47       23.00     12.89 o 
 -10   7  20       59.90       61.47     18.16 o 
  -9   7  20       30.04       33.87     13.02 o 
  -8   7  20       12.93       11.95     10.99 o 
  -7   7  20        2.24       17.83     17.83 o 
  -6   7  20       14.19       25.47      8.95 o 
  -5   7  20       29.77       35.85     10.88 o 
  -4   7  20       31.02       17.12     17.17 o 
  -3   7  20        0.01        6.93      9.74 o 
  -2   7  20       87.67       97.72     16.89 o 
  -1   7  20       85.85       67.27     11.14 o 
   0   7  20        0.20        4.15      6.83 o 
   1   7  20        6.14        9.25      8.52 o 
   2   7  20        5.87       26.57     14.81 o 
   3   7  20        1.12        7.45     15.10 o 
   4   7  20       38.05       42.13     12.41 o 
   5   7  20        0.00        2.09     10.30 o 
   6   7  20       44.21       50.12     14.18 o 
   7   7  20       10.14       -6.62     11.81 o 
 -11   8  20       45.67       76.24     23.50 o 
 -10   8  20        6.40       16.66     13.55 o 
  -9   8  20       34.85       32.48     15.38 o 
  -8   8  20       19.53       40.98     13.06 o 
  -7   8  20        4.02        6.43     10.51 o 
  -6   8  20       37.12       49.74     17.42 o 
  -5   8  20       29.96       17.29     11.54 o 
  -4   8  20       24.44       29.84     17.41 o 
  -3   8  20      124.39       91.45     16.14 o 
  -2   8  20      112.08       91.19     15.98 o 
  -1   8  20        5.27        3.15      7.14 o 
   0   8  20        0.03        6.19      9.75 o 
   1   8  20       20.85       25.69      9.65 o 
   2   8  20       19.81       31.63     21.23 o 
   3   8  20        9.30        6.05     10.34 o 
   4   8  20       10.33       10.58     17.08 o 
   5   8  20        6.40       10.26     10.72 o 
   6   8  20        0.05        1.89     11.60 o 
 -10   9  20       49.48       72.18     22.93 o 
  -9   9  20       50.60       33.28     14.83 o 
  -8   9  20       21.06       18.35     29.58 o 
  -7   9  20        6.48       18.27     11.47 o 
  -6   9  20        1.10        3.28      9.17 o 
  -5   9  20        4.14       30.64     13.11 o 
  -4   9  20       29.33       44.00     14.48 o 
  -3   9  20        6.27       -9.75      9.75 o 
  -2   9  20        0.16       25.14     12.15 o 
  -1   9  20       57.62       61.99     11.67 o 
   0   9  20        0.06        3.02      8.25 o 
   1   9  20       30.84       34.21     10.25 o 
   2   9  20        0.49       -4.71      7.85 o 
   3   9  20        1.79       -9.14      9.97 o 
   4   9  20       14.88       23.34     13.17 o 
   5   9  20       19.29       51.99     21.89 o 
  -9  10  20        0.11       13.12     17.36 o 
  -8  10  20       17.05       18.92     14.26 o 
  -7  10  20        0.93       -0.58     11.75 o 
  -6  10  20       12.20       15.64     22.98 o 
  -5  10  20       30.99       37.52     16.14 o 
  -4  10  20        0.67       -9.45      9.45 o 
  -3  10  20        0.86      -10.85     10.85 o 
  -2  10  20        0.33        1.24     10.98 o 
  -1  10  20       20.47       14.15     10.02 o 
   0  10  20       17.19       15.64      9.10 o 
   1  10  20        0.01       -5.56      8.82 o 
   2  10  20       42.37       52.01     12.40 o 
   3  10  20        6.44       15.76     21.61 o 
  -6  11  20        2.45        5.19     18.78 o 
  -5  11  20        0.20      -11.83     11.83 o 
  -4  11  20       21.96       27.63     15.00 o 
  -3  11  20       39.89       47.82     22.46 o 
  -2  11  20       11.48       14.82     18.26 o 
  -1  11  20        9.86       -0.51     12.59 o 
   0  11  20        0.04       -5.26     11.39 o 
   1  11  20        4.78       -9.04     21.89 o 
   2  11  20        0.48       24.72     20.19 o 
 -13   1  21        1.32       15.63     14.26 o 
 -12   1  21        7.01       16.24     11.76 o 
 -11   1  21        5.55        5.71     10.04 o 
 -10   1  21        6.50        9.12     10.62 o 
  -9   1  21        0.58       17.63     11.46 o 
  -8   1  21       11.14        4.27      8.64 o 
  -7   1  21        3.29       16.90      9.44 o 
  -6   1  21       30.98       32.30     11.46 o 
  -5   1  21       28.03       27.07      8.96 o 
  -4   1  21     1048.69      972.44     35.70 o 
  -3   1  21       98.00      123.69     13.88 o 
  -2   1  21      556.26      649.40     23.67 o 
  -1   1  21        0.13        5.19      7.79 o 
   0   1  21        2.04        6.36     12.31 o 
   1   1  21       37.98       25.94      9.38 o 
   2   1  21       23.32       23.21      8.92 o 
   3   1  21        9.11        8.95      7.80 o 
   4   1  21        2.58        3.35     12.88 o 
   5   1  21       44.99       43.74     18.26 o 
   6   1  21        1.62       -7.06     17.55 o 
   7   1  21       18.51       21.58     11.75 o 
   8   1  21        4.61       10.26     12.22 o 
 -13   2  21        0.00        9.12     12.77 o 
 -12   2  21       68.27       41.33     14.15 o 
 -11   2  21       15.39       32.80     12.97 o 
 -10   2  21        0.97        1.51      9.72 o 
  -9   2  21       60.23       68.67     14.03 o 
  -8   2  21       13.76       12.54      9.91 o 
  -7   2  21       34.14       55.19     12.08 o 
  -6   2  21      489.12      395.43     22.63 o 
  -5   2  21      262.59      261.32     18.12 o 
  -4   2  21        0.07       -1.01     11.09 o 
  -3   2  21       15.20        8.96      8.03 o 
  -2   2  21     2313.51     2322.18     63.18 o 
  -1   2  21       31.57       26.86      9.68 o 
   0   2  21     1225.19     1336.19     71.51 o 
   1   2  21        2.54       -3.64      6.69 o 
   2   2  21       14.25        8.39      8.30 o 
   3   2  21       31.78       35.21     11.70 o 
   4   2  21       97.70       93.37     14.87 o 
   5   2  21        5.29       20.63     13.73 o 
   6   2  21       14.07       18.66     13.92 o 
   7   2  21       52.01       63.33     14.42 o 
   8   2  21       17.80       34.30     14.74 o 
 -13   3  21        0.91       35.37     15.79 o 
 -12   3  21        0.05       20.23     12.56 o 
 -11   3  21       13.47        5.60     10.15 o 
 -10   3  21        7.82       -8.77      8.77 o 
  -9   3  21        1.56       -0.65      8.48 o 
  -8   3  21       31.34       40.35     12.01 o 
  -7   3  21       11.13       -3.56      7.87 o 
  -6   3  21       44.61       37.94     10.43 o 
  -5   3  21       39.04       43.75     13.26 o 
  -4   3  21      991.41      921.15     67.82 o 
  -3   3  21        3.37       -0.50      7.74 o 
  -2   3  21      583.55      604.53     35.16 o 
  -1   3  21       47.69       39.42      8.39 o 
   0   3  21        0.06        6.77      7.32 o 
   1   3  21      175.37      186.95     17.71 o 
   2   3  21       29.38       18.59     19.96 o 
   3   3  21        2.20        5.44      7.85 o 
   4   3  21       79.98       67.35     13.58 o 
   5   3  21       71.79       80.11     14.83 o 
   6   3  21       33.02       39.62     12.17 o 
   7   3  21        0.07        3.64     13.07 o 
   8   3  21        5.79        1.89     14.15 o 
 -13   4  21        0.01       -1.36     11.24 o 
 -12   4  21       16.64       14.41     12.49 o 
 -11   4  21        1.61        7.70     10.38 o 
 -10   4  21        0.32        3.20     11.61 o 
  -9   4  21       88.18       81.77     14.94 o 
  -8   4  21        8.14       -2.70      8.34 o 
  -7   4  21       15.97       21.34     10.16 o 
  -6   4  21      328.96      305.76     16.67 o 
  -5   4  21       24.02       20.18      7.51 o 
  -4   4  21      173.45      218.82     18.52 o 
  -3   4  21       77.20       58.03     18.12 o 
  -2   4  21       10.28       13.65      8.02 o 
  -1   4  21        5.75       26.78      7.34 o 
   0   4  21       11.23        3.70      9.48 o 
   1   4  21       18.41       22.64      9.28 o 
   2   4  21      127.13      102.42     17.17 o 
   3   4  21       31.50        2.03     15.90 o 
   4   4  21       77.55       74.66     19.44 o 
   5   4  21       14.17       15.84     10.64 o 
   6   4  21        5.99       -0.46      9.43 o 
   7   4  21       17.31       19.78     13.02 o 
   8   4  21        0.61       26.11     32.36 o 
 -12   5  21        5.39        2.53     11.63 o 
 -11   5  21        3.29       15.86     12.17 o 
 -10   5  21       10.58        6.87     13.54 o 
  -9   5  21        3.36       -0.48      9.97 o 
  -8   5  21        1.69       -4.54      9.62 o 
  -7   5  21        0.93       17.40      9.89 o 
  -6   5  21      131.80      131.16     12.60 o 
  -5   5  21        2.29       -3.06      9.55 o 
  -4   5  21       24.16       13.77      9.65 o 
  -3   5  21       72.18       61.74     13.02 o 
  -2   5  21       63.01       39.03     11.69 o 
  -1   5  21      122.78      119.90     14.00 o 
   0   5  21       17.74       19.82      9.80 o 
   1   5  21       80.08       96.72     23.02 o 
   2   5  21        5.68       -3.67      7.43 o 
   3   5  21        0.53       -7.02      7.40 o 
   4   5  21       35.10       44.63     12.43 o 
   5   5  21       10.59       -6.32      8.52 o 
   6   5  21       64.33       53.61     12.13 o 
   7   5  21       23.59       24.55     10.30 o 
   8   5  21       13.53        7.44     10.09 o 
 -12   6  21        0.58       -7.77     12.36 o 
 -11   6  21        0.03       -2.41     11.38 o 
 -10   6  21        5.73       -1.75     17.46 o 
  -9   6  21       41.11       32.18     12.25 o 
  -8   6  21      138.38      168.02     19.39 o 
  -7   6  21       12.98       10.53     11.61 o 
  -6   6  21        8.66        6.10      7.66 o 
  -5   6  21       64.26       77.99     14.64 o 
  -4   6  21       96.54      120.51     16.39 o 
  -3   6  21        3.77       12.00     11.32 o 
  -2   6  21      302.26      249.82     20.67 o 
  -1   6  21       82.99      116.56     17.68 o 
   0   6  21      254.65      247.38     17.08 o 
   1   6  21       45.34       44.53     11.94 o 
   2   6  21       32.42       26.37     11.89 o 
   3   6  21       24.38       27.61     20.10 o 
   4   6  21        2.38       16.13      9.97 o 
   5   6  21        2.33        3.30      9.59 o 
   6   6  21        1.06       10.53     10.66 o 
   7   6  21       25.74       40.99     14.56 o 
 -11   7  21        1.41        8.00     17.69 o 
 -10   7  21        5.67       11.94     12.82 o 
  -9   7  21       18.28       18.90     11.79 o 
  -8   7  21        7.47        5.25     10.27 o 
  -7   7  21       36.30       32.20     12.08 o 
  -6   7  21      110.78      107.96     14.94 o 
  -5   7  21       13.75       16.32     11.77 o 
  -4   7  21      156.96      146.31     24.63 o 
  -3   7  21        4.10        4.37      9.61 o 
  -2   7  21      184.75      146.35     17.72 o 
  -1   7  21       62.56       57.19     10.81 o 
   0   7  21        2.21        4.91      7.49 o 
   1   7  21       30.51       42.25     12.44 o 
   2   7  21        0.11       -5.16      7.97 o 
   3   7  21       11.71       19.47     11.03 o 
   4   7  21        1.01        5.51     10.04 o 
   5   7  21       16.01       14.79     10.50 o 
   6   7  21        7.10       14.32     12.33 o 
 -10   8  21       47.07       54.21     15.87 o 
  -9   8  21       23.42       27.97     14.15 o 
  -8   8  21       27.50       47.73     14.57 o 
  -7   8  21       13.14       23.62     20.62 o 
  -6   8  21      178.80      167.72     20.69 o 
  -5   8  21        3.05       10.08     11.50 o 
  -4   8  21       46.93       15.98     11.67 o 
  -3   8  21        0.02       -9.95      9.95 o 
  -2   8  21       20.24       22.80     25.19 o 
  -1   8  21        4.14       -0.24      7.95 o 
   0   8  21       12.80        0.46      7.89 o 
   1   8  21        9.60       -7.13      7.13 o 
   2   8  21       30.42       15.05     16.75 o 
   3   8  21        4.38        3.60     12.64 o 
   4   8  21       14.71       32.68     13.26 o 
   5   8  21       60.90       50.24     14.71 o 
   6   8  21       24.65       29.91     19.82 o 
  -9   9  21       16.72       31.29     14.94 o 
  -8   9  21        0.30       -2.97     18.45 o 
  -7   9  21        0.42       12.36     12.17 o 
  -6   9  21       77.55       77.19     24.72 o 
  -5   9  21        0.07       -7.64     15.19 o 
  -4   9  21       64.48       48.39     15.60 o 
  -3   9  21        2.13        1.15     11.24 o 
  -2   9  21       74.47       72.86     25.19 o 
  -1   9  21        1.04       -0.78      7.64 o 
   0   9  21        0.87       -2.71      7.95 o 
   1   9  21        1.18        0.29      8.04 o 
   2   9  21       19.13       29.05     12.77 o 
   3   9  21        1.52        6.04     11.00 o 
   4   9  21       83.42       65.61     19.86 o 
  -8  10  21      103.20      159.94     28.69 o 
  -7  10  21       27.34        6.70     21.23 o 
  -6  10  21        3.26       10.19     17.36 o 
  -5  10  21        0.52       -1.97     11.89 o 
  -4  10  21       93.28       87.66     18.30 o 
  -3  10  21        5.54       14.00     13.19 o 
  -2  10  21        6.22       -6.07      9.10 o 
  -1  10  21       27.31       24.81     10.51 o 
   0  10  21        4.44        4.40      9.77 o 
   1  10  21       35.58       51.10     21.70 o 
   2  10  21       57.67       48.70     15.90 o 
  -5  11  21       12.79        8.25     13.99 o 
  -4  11  21        0.09       25.60     14.52 o 
  -3  11  21       64.14       63.53     29.58 o 
  -2  11  21       40.36       55.94     13.32 o 
  -1  11  21       26.01       10.66     13.46 o 
   0  11  21        0.20        1.85     13.50 o 
   1  11  21       26.02       21.33     20.38 o 
 -13   0  22       19.43        7.64     13.14 o 
 -12   0  22        3.95       -5.05     22.69 o 
 -11   0  22       21.82       40.67     17.83 o 
 -10   0  22        0.11        9.82     13.63 o 
  -9   0  22       12.48       -6.62     10.10 o 
  -8   0  22      607.00      637.13     30.64 o 
  -7   0  22      651.28      758.62     50.96 o 
  -6   0  22      173.13       96.35     22.36 o 
  -5   0  22       27.56       42.18     16.70 o 
  -4   0  22       24.61       -2.83     11.23 o 
  -3   0  22        5.45        1.42     11.42 o 
  -2   0  22      512.16      577.48     40.49 o 
  -1   0  22        8.94       15.85     12.74 o 
   0   0  22      158.37      197.22     26.23 o 
   1   0  22        2.43       -8.68      8.68 o 
   2   0  22       23.02       21.23     13.40 o 
   3   0  22      206.75      198.64     27.65 o 
   4   0  22        1.46        0.66     11.04 o 
   5   0  22       23.42       24.91     14.44 o 
   6   0  22       34.32       39.82     18.49 o 
   7   0  22       40.01       29.16     19.82 o 
   8   0  22       16.90       26.61     20.29 o 
 -13   1  22        0.62       17.45     14.55 o 
 -12   1  22       32.05       20.21     12.58 o 
 -11   1  22        7.42        2.74     10.81 o 
 -10   1  22       14.76       17.93     12.93 o 
  -9   1  22        1.51        4.11     10.29 o 
  -8   1  22       92.23       88.44     14.87 o 
  -7   1  22       32.01       24.06     22.08 o 
  -6   1  22      425.92      402.69     22.72 o 
  -5   1  22        4.47       -0.58      8.61 o 
  -4   1  22      376.31      327.33     42.09 o 
  -3   1  22      342.61      283.20     30.34 o 
  -2   1  22      950.84      897.07     36.16 o 
  -1   1  22       13.50       17.38      8.77 o 
   0   1  22        0.43       -5.60      6.49 o 
   1   1  22       13.82        8.81      9.58 o 
   2   1  22        0.60        7.18     10.00 o 
   3   1  22        4.12       12.91     19.86 o 
   4   1  22        1.21        5.08      9.11 o 
   5   1  22        3.69       -8.12      8.12 o 
   6   1  22        8.96        8.63     10.45 o 
   7   1  22        0.00       -9.21      9.91 o 
   8   1  22      156.75      197.95     23.65 o 
 -13   2  22       51.07       37.84     15.83 o 
 -12   2  22        9.29        5.38     11.30 o 
 -11   2  22        0.01      -12.23     14.96 o 
 -10   2  22       16.74       12.51     12.50 o 
  -9   2  22       53.78       64.06     13.37 o 
  -8   2  22       18.36       -1.76      8.94 o 
  -7   2  22        0.21        9.74      9.38 o 
  -6   2  22        0.14       16.96     10.95 o 
  -5   2  22       63.47       86.66     12.72 o 
  -4   2  22      114.40      149.99     14.59 o 
  -3   2  22        1.79       15.81      8.82 o 
  -2   2  22      133.39      162.45     13.87 o 
  -1   2  22       71.61       81.35     13.30 o 
   0   2  22        7.69       26.00      9.03 o 
   1   2  22       21.93       13.63      8.77 o 
   2   2  22        1.52        2.11      7.56 o 
   3   2  22        4.30        3.16      8.33 o 
   4   2  22        1.69        5.80      7.97 o 
   5   2  22       43.33       27.29     11.47 o 
   6   2  22        2.02        8.66      9.90 o 
   7   2  22       26.65       14.89     23.40 o 
   8   2  22        3.01       -0.62     12.15 o 
 -13   3  22       16.85       33.13     15.47 o 
 -12   3  22        8.10       18.30     12.31 o 
 -11   3  22       27.44       11.43     11.55 o 
 -10   3  22        6.16        8.67     10.81 o 
  -9   3  22        7.44        7.69     12.31 o 
  -8   3  22        0.16        9.04      9.95 o 
  -7   3  22        6.38       -4.62      8.14 o 
  -6   3  22      121.10      154.46     16.68 o 
  -5   3  22      139.52      146.22     15.56 o 
  -4   3  22     1459.30     1395.28     46.20 o 
  -3   3  22      193.54      161.50     16.31 o 
  -2   3  22       22.72       24.66      9.41 o 
  -1   3  22       31.93       22.78      9.07 o 
   0   3  22        0.40        4.05      9.91 o 
   1   3  22       81.65      130.28     44.16 o 
   2   3  22       15.62       29.48     10.25 o 
   3   3  22       31.70       35.19     11.08 o 
   4   3  22        5.15        4.50      9.37 o 
   5   3  22        5.08       17.91      9.94 o 
   6   3  22        3.49       12.98     11.18 o 
   7   3  22       14.29       28.75     12.74 o 
   8   3  22        0.79       -3.87     15.38 o 
 -12   4  22        0.39        9.23     12.88 o 
 -11   4  22       13.35       11.29     10.95 o 
 -10   4  22        5.77        3.78     10.38 o 
  -9   4  22       25.78       28.57     11.87 o 
  -8   4  22      195.44      206.11     19.90 o 
  -7   4  22      188.00      200.58     18.97 o 
  -6   4  22      306.14      270.11     20.41 o 
  -5   4  22       97.66      134.59     14.24 o 
  -4   4  22       40.11       52.09     12.67 o 
  -3   4  22        5.27       11.89     14.63 o 
  -2   4  22      941.11      978.43     52.86 o 
  -1   4  22       69.40       61.71     16.75 o 
   0   4  22        0.45        2.99      7.46 o 
   1   4  22        4.67        6.96     10.29 o 
   2   4  22        3.23       -3.12      7.50 o 
   3   4  22        1.86        2.88      8.34 o 
   4   4  22       16.47       15.85     11.56 o 
   5   4  22        1.45        7.69     10.13 o 
   6   4  22       50.76       39.52     13.55 o 
   7   4  22        7.05        1.80     18.45 o 
 -12   5  22        3.54       -1.13     12.54 o 
 -11   5  22        5.47       14.37     12.55 o 
 -10   5  22        1.75       10.60     11.14 o 
  -9   5  22        7.76        7.09     12.79 o 
  -8   5  22       44.87       55.57     13.30 o 
  -7   5  22       11.79       21.42     10.47 o 
  -6   5  22        4.52       11.47      9.48 o 
  -5   5  22        1.31        5.80      9.68 o 
  -4   5  22      655.85      564.35     28.35 o 
  -3   5  22        9.57        7.36      9.45 o 
  -2   5  22       77.81       77.10     13.34 o 
  -1   5  22       74.77       78.30     11.35 o 
   0   5  22        2.56       -8.40      8.87 o 
   1   5  22       69.95       70.77     20.38 o 
   2   5  22        1.94       -7.45     10.66 o 
   3   5  22       29.52       42.77     12.01 o 
   4   5  22        1.61        3.25      9.69 o 
   5   5  22       15.93       11.31     11.37 o 
   6   5  22        1.39       18.63     12.00 o 
   7   5  22       36.85       44.15     11.86 o 
 -11   6  22       19.73       27.08     15.33 o 
 -10   6  22        2.61       -0.31     10.60 o 
  -9   6  22       47.46       54.45     17.17 o 
  -8   6  22       56.64       90.76     49.35 o 
  -7   6  22        3.49       19.48     25.00 o 
  -6   6  22      268.41      248.94     20.68 o 
  -5   6  22        4.46        3.96      9.93 o 
  -4   6  22       97.27      100.19     15.82 o 
  -3   6  22        1.44       -2.05      9.01 o 
  -2   6  22        0.39        3.79      8.88 o 
  -1   6  22      169.60      165.70     27.67 o 
   0   6  22        6.48        4.47      8.68 o 
   1   6  22        3.99        0.63      9.95 o 
   2   6  22        0.00       -2.50      8.47 o 
   3   6  22        9.03       -3.21      8.41 o 
   4   6  22        9.12       10.48      9.66 o 
   5   6  22        0.33        8.57     10.50 o 
   6   6  22       41.71       58.25     15.14 o 
 -11   7  22       53.82       34.72     18.31 o 
 -10   7  22       10.93       10.95     12.98 o 
  -9   7  22       30.56       25.63     12.80 o 
  -8   7  22       92.44      111.98     17.50 o 
  -7   7  22        7.75        7.97     10.13 o 
  -6   7  22       57.60       78.41     22.84 o 
  -5   7  22        5.10        0.51     10.64 o 
  -4   7  22       31.22       31.12     12.47 o 
  -3   7  22        2.45        0.08     10.42 o 
  -2   7  22       28.33       22.71     11.34 o 
  -1   7  22       71.58       71.87     12.02 o 
   0   7  22        2.85       -6.61      6.61 o 
   1   7  22       88.06       72.13     14.28 o 
   2   7  22       65.06       63.37     14.18 o 
   3   7  22       14.47        5.62     10.23 o 
   4   7  22        0.04       -6.14      9.16 o 
   5   7  22        8.15        6.14     22.55 o 
   6   7  22        0.00       -4.80     10.93 o 
 -10   8  22       20.45       51.99     19.63 o 
  -9   8  22       33.49       26.23     13.52 o 
  -8   8  22        4.74       21.51     12.52 o 
  -7   8  22        0.01       10.61     11.47 o 
  -6   8  22       80.02       97.38     25.19 o 
  -5   8  22        0.15       -0.39     19.63 o 
  -4   8  22       80.64       87.04     17.27 o 
  -3   8  22        0.04       17.47     11.60 o 
  -2   8  22       46.03       40.74     13.17 o 
  -1   8  22       17.91       22.87      9.35 o 
   0   8  22       35.85       28.31      9.62 o 
   1   8  22        5.60       12.36     10.59 o 
   2   8  22        4.90        3.76     16.04 o 
   3   8  22        0.48       -4.39     10.73 o 
   4   8  22        0.18       -2.97     10.48 o 
   5   8  22        0.01       20.79     12.93 o 
  -9   9  22       18.96        5.47     17.83 o 
  -8   9  22       32.25       53.51     16.09 o 
  -7   9  22       25.33       -1.42     18.59 o 
  -6   9  22        0.38       10.29     17.27 o 
  -5   9  22       27.69       22.10     13.17 o 
  -4   9  22        2.24        4.13     11.52 o 
  -3   9  22        3.86        1.23     11.59 o 
  -2   9  22        9.16       23.78     10.01 o 
  -1   9  22       11.89        5.44      8.86 o 
   0   9  22        0.70        2.79      8.61 o 
   1   9  22        3.32       -6.69      9.90 o 
   2   9  22       22.49       34.58     13.50 o 
   3   9  22        2.55        1.62     11.86 o 
   4   9  22        7.87       -1.13     15.19 o 
  -6  10  22       11.04       28.97     22.83 o 
  -5  10  22        3.60        9.08     13.75 o 
  -4  10  22        3.34        1.10     14.96 o 
  -3  10  22        8.86       21.97     37.46 o 
  -2  10  22       25.45       41.70     12.48 o 
  -1  10  22        0.52        3.57      9.44 o 
   0  10  22        3.18        1.48      9.66 o 
   1  10  22        0.19       -5.56     13.78 o 
   2  10  22        2.64        2.83     17.93 o 
  -4  11  22       10.62       29.25     23.02 o 
  -3  11  22       17.17       30.59     15.67 o 
  -2  11  22        3.79       -1.76     10.58 o 
 -13   1  23        0.50        5.44     13.86 o 
 -12   1  23       11.81        2.09     12.37 o 
 -11   1  23       11.73       25.80     12.46 o 
 -10   1  23       45.73       36.42     19.15 o 
  -9   1  23       84.34       92.29     16.26 o 
  -8   1  23       15.53       -1.64     10.76 o 
  -7   1  23        8.29       13.50     10.03 o 
  -6   1  23      149.88      178.25     17.30 o 
  -5   1  23        0.76       -0.53      9.04 o 
  -4   1  23      626.37      621.99     28.90 o 
  -3   1  23       21.08       37.55     10.54 o 
  -2   1  23       16.81       14.95      8.45 o 
  -1   1  23       11.96       14.38      8.17 o 
   0   1  23        1.60        4.23      7.45 o 
   1   1  23       14.79       11.49      8.47 o 
   2   1  23       31.79       49.07     12.18 o 
   3   1  23        1.68       -1.92      7.62 o 
   4   1  23       12.24       10.43     10.01 o 
   5   1  23        2.77        4.27      9.77 o 
   6   1  23        1.31       14.71     11.17 o 
   7   1  23        0.89      -10.22     11.42 o 
 -13   2  23        0.02        4.72     16.51 o 
 -12   2  23       10.72       21.07     13.92 o 
 -11   2  23       10.71       -5.30     25.00 o 
 -10   2  23        6.01        9.94     13.12 o 
  -9   2  23      175.02      194.10     20.46 o 
  -8   2  23      203.04      152.65     18.09 o 
  -7   2  23        9.72       14.02      9.23 o 
  -6   2  23      657.17      562.22     45.63 o 
  -5   2  23        1.21       -0.26      8.22 o 
  -4   2  23        6.23        5.38     12.55 o 
  -3   2  23      204.33      204.33     18.05 o 
  -2   2  23        6.03       11.77      7.77 o 
  -1   2  23        4.44       -4.81      6.62 o 
   0   2  23       52.71       44.62     11.21 o 
   1   2  23        4.12       -6.14      8.59 o 
   2   2  23       11.32       29.10     26.84 o 
   3   2  23       54.21       63.41     13.81 o 
   4   2  23       23.11       33.40     11.24 o 
   5   2  23       42.17       48.49     16.51 o 
   6   2  23       47.30       35.75     17.65 o 
   7   2  23        0.48      -10.11     10.11 o 
 -12   3  23       43.77       66.83     16.96 o 
 -11   3  23        2.77       17.51     12.12 o 
 -10   3  23      140.38      159.10     19.96 o 
  -9   3  23       77.08       70.88     15.28 o 
  -8   3  23      123.69      119.56     16.89 o 
  -7   3  23       34.14       27.47     10.93 o 
  -6   3  23        5.82        0.51      8.58 o 
  -5   3  23      226.24      271.68     25.24 o 
  -4   3  23      827.77      757.03     46.81 o 
  -3   3  23        0.08        6.07      8.48 o 
  -2   3  23       34.95       44.38     14.53 o 
  -1   3  23      111.50      119.54     26.61 o 
   0   3  23        0.86       -6.57      6.57 o 
   1   3  23       11.88       17.59      9.22 o 
   2   3  23       50.47       70.26     14.09 o 
   3   3  23       13.56        7.64      8.91 o 
   4   3  23        4.23       -5.33      8.81 o 
   5   3  23       35.33       22.07     16.47 o 
   6   3  23        1.17        3.77     10.40 o 
   7   3  23        0.37       -9.81      9.81 o 
 -12   4  23        5.64       14.73     13.36 o 
 -11   4  23       13.24        8.25     11.30 o 
 -10   4  23       41.56       65.17     14.98 o 
  -9   4  23       28.83       34.50     12.42 o 
  -8   4  23       16.33       23.90     10.91 o 
  -7   4  23        1.26        6.89      9.85 o 
  -6   4  23       88.92       77.11     13.62 o 
  -5   4  23       14.11       21.44     10.40 o 
  -4   4  23      105.24      130.03     16.24 o 
  -3   4  23      204.37      194.11     27.37 o 
  -2   4  23       96.30       83.24     24.53 o 
  -1   4  23        1.61       -4.09      6.96 o 
   0   4  23        3.64        8.03      8.34 o 
   1   4  23        1.56       -6.87      6.87 o 
   2   4  23        8.46       -0.12      8.96 o 
   3   4  23       18.61       13.89     19.53 o 
   4   4  23       31.50       24.80     11.95 o 
   5   4  23       22.28       22.86     15.90 o 
   6   4  23        4.88       -7.01     10.11 o 
   7   4  23        0.07      -11.67     11.67 o 
 -12   5  23       23.52       36.33     20.10 o 
 -11   5  23       98.10      129.53     20.10 o 
 -10   5  23       19.03       13.24     38.83 o 
  -9   5  23        0.22        4.05     10.36 o 
  -8   5  23       55.03       47.10     24.91 o 
  -7   5  23       79.01      138.27     32.18 o 
  -6   5  23      310.17      346.22     30.01 o 
  -5   5  23      119.88      104.89     15.42 o 
  -4   5  23        0.00        7.61      8.97 o 
  -3   5  23        0.10        6.50      9.60 o 
  -2   5  23        7.54       24.90      8.39 o 
  -1   5  23       14.66       -0.89     11.46 o 
   0   5  23        0.98      -10.29     10.29 o 
   1   5  23        1.23       -4.72     12.17 o 
   2   5  23        1.49        5.94     13.78 o 
   3   5  23       28.14       27.08     15.95 o 
   4   5  23        4.17        3.84      9.55 o 
   5   5  23       26.20       22.23     13.35 o 
   6   5  23       18.67       28.66     10.11 o 
 -11   6  23        5.66      -12.00     12.00 o 
 -10   6  23       26.54       53.32     15.65 o 
  -9   6  23       11.16       22.13     11.90 o 
  -8   6  23        0.37        2.42     10.33 o 
  -7   6  23        8.24        9.61     10.36 o 
  -6   6  23       12.27       15.57     16.70 o 
  -5   6  23        2.05       13.70     13.21 o 
  -4   6  23       20.49       28.10     11.37 o 
  -3   6  23       35.41       56.43     13.38 o 
  -2   6  23       18.55       22.58      9.38 o 
  -1   6  23        0.43        8.22      7.54 o 
   0   6  23       16.77       13.87     15.90 o 
   1   6  23       43.12       30.32     14.30 o 
   2   6  23        0.80        1.26      9.23 o 
   3   6  23       21.83       32.10     12.27 o 
   4   6  23        1.72       17.10     13.54 o 
   5   6  23       27.36       32.23     22.93 o 
   6   6  23       39.38       59.12     15.05 o 
 -10   7  23        0.13       -2.32     12.78 o 
  -9   7  23        0.08       13.26     12.70 o 
  -8   7  23       36.06       47.30     22.46 o 
  -7   7  23       10.23        5.50     13.59 o 
  -6   7  23        0.02       -1.60     16.89 o 
  -5   7  23        1.16      -10.95     10.95 o 
  -4   7  23       19.52        1.86     13.35 o 
  -3   7  23       55.43       72.88     14.99 o 
  -2   7  23        3.17        0.43      7.50 o 
  -1   7  23        4.29       11.86      8.20 o 
   0   7  23        0.16       10.51      9.84 o 
   1   7  23       27.46       47.44     13.27 o 
   2   7  23        5.95       11.86     10.82 o 
   3   7  23        0.36       -9.86      9.86 o 
   4   7  23       16.36       26.05     13.26 o 
   5   7  23        0.08       22.04     13.30 o 
  -9   8  23       29.17       31.09     14.01 o 
  -8   8  23       47.15       70.67     26.37 o 
  -7   8  23        4.22       33.50     23.12 o 
  -6   8  23       29.98        2.45     15.47 o 
  -5   8  23       60.53       55.12     15.34 o 
  -4   8  23       45.59       56.46     14.73 o 
  -3   8  23        0.44        1.43     18.35 o 
  -2   8  23       34.96       27.12     10.51 o 
  -1   8  23       10.62       13.76      8.69 o 
   0   8  23       30.11       29.79     23.73 o 
   1   8  23        0.47       10.62     11.54 o 
   2   8  23        4.42        8.74     12.93 o 
   3   8  23        0.06       -1.13     14.48 o 
   4   8  23        7.64        1.98     15.00 o 
  -7   9  23       21.02       26.04     22.83 o 
  -6   9  23      145.30      184.19     36.23 o 
  -5   9  23       46.89       39.98     14.69 o 
  -4   9  23       21.23       30.96     14.16 o 
  -3   9  23       12.92       16.19     14.30 o 
  -2   9  23       18.91       19.30      9.53 o 
  -1   9  23        0.39        3.22      9.05 o 
   0   9  23        0.07       -8.10      8.10 o 
   1   9  23        4.28       13.89     13.40 o 
   2   9  23        0.07       -6.75     13.49 o 
   3   9  23        0.21       23.59     17.17 o 
  -5  10  23      104.83      133.01     38.59 o 
  -4  10  23       62.38       34.68     29.16 o 
  -3  10  23       49.76       39.36     24.67 o 
  -2  10  23       51.24       45.84     12.25 o 
  -1  10  23        0.04        8.49     18.59 o 
   0  10  23       42.08       43.13     15.55 o 
   1  10  23       16.15       35.48     21.04 o 
 -12   0  24       85.80       96.91     37.56 o 
 -11   0  24       22.54       19.25     25.76 o 
 -10   0  24       47.06       68.79     26.89 o 
  -8   0  24      284.51      295.37     38.50 o 
  -7   0  24        0.78        0.19     13.59 o 
  -6   0  24      210.06      190.52     29.44 o 
  -5   0  24      154.17      156.93     25.67 o 
  -3   0  24      231.21      222.51     29.06 o 
  -2   0  24       14.32       12.55     12.36 o 
  -1   0  24        0.05       -9.06     10.85 o 
   0   0  24      166.53      198.35     27.18 o 
   1   0  24        0.77        5.94     11.42 o 
   2   0  24       80.23       70.58     21.04 o 
   3   0  24       59.88       68.60     20.57 o 
   4   0  24        0.76       -3.96     13.78 o 
   5   0  24       67.68       97.10     24.44 o 
   6   0  24      194.96      225.91     34.35 o 
   7   0  24       52.48       55.39     24.06 o 
 -12   1  24        5.44        1.38     11.23 o 
 -11   1  24       49.66       80.65     33.26 o 
 -10   1  24      111.02       88.72     16.77 o 
  -9   1  24        3.71        9.17     10.94 o 
  -8   1  24      116.47      117.48     17.13 o 
  -7   1  24       19.12       21.82      9.31 o 
  -6   1  24       41.55       38.25     34.82 o 
  -5   1  24       39.50       67.33     14.35 o 
  -4   1  24        6.99       12.08     14.53 o 
  -3   1  24       65.41       82.28     31.61 o 
  -2   1  24        0.45       -5.99      5.99 o 
  -1   1  24       11.64       17.69     18.02 o 
   0   1  24        1.65        1.98      7.84 o 
   1   1  24       34.44       28.40     10.84 o 
   2   1  24      119.97      144.73     35.76 o 
   3   1  24        1.72       -4.61      7.56 o 
   4   1  24       53.41       28.69     11.28 o 
   5   1  24       10.37       10.01     10.10 o 
   6   1  24        2.61      -10.18     10.18 o 
   7   1  24       76.23      115.20     20.64 o 
 -12   2  24       71.56      107.23     21.51 o 
 -11   2  24        3.17       27.44     13.39 o 
 -10   2  24       84.13       65.29     15.06 o 
  -9   2  24       11.46       31.06     19.30 o 
  -8   2  24        3.25       -1.16      9.72 o 
  -7   2  24        1.21       22.36     10.60 o 
  -6   2  24        0.87       -7.67      8.07 o 
  -5   2  24      110.57       86.81     22.74 o 
  -4   2  24       21.83       29.31     10.72 o 
  -3   2  24        1.78       -2.17     10.47 o 
  -2   2  24        2.13      -10.76     10.76 o 
  -1   2  24       15.49        5.60      7.96 o 
   0   2  24        7.35        9.62      8.90 o 
   1   2  24        0.78       11.10      8.85 o 
   2   2  24       30.10       31.37     11.49 o 
   3   2  24       10.86        6.63     10.99 o 
   4   2  24        7.03        6.34     17.31 o 
   5   2  24       33.36       48.67     13.83 o 
   6   2  24       30.61       34.31     14.09 o 
   7   2  24       11.01       24.72     18.87 o 
 -12   3  24        1.40       -9.46     12.58 o 
 -11   3  24        5.64       12.16     12.46 o 
 -10   3  24        1.10        8.62     12.57 o 
  -9   3  24        1.65        6.36     10.33 o 
  -8   3  24       59.58       69.45     34.72 o 
  -7   3  24        6.25        9.92      9.65 o 
  -6   3  24       16.59       15.42      9.98 o 
  -5   3  24       19.63       13.68     16.04 o 
  -4   3  24      119.85      127.45     15.95 o 
  -3   3  24        5.96        7.90      8.88 o 
  -2   3  24       22.26       14.42      9.04 o 
  -1   3  24       50.58       62.28     14.01 o 
   0   3  24        0.91        6.23      8.38 o 
   1   3  24       29.47       19.45      9.85 o 
   2   3  24        8.77        7.82      9.44 o 
   3   3  24        0.29        5.25      9.39 o 
   4   3  24        0.05       -2.81      9.83 o 
   5   3  24       17.44       13.43     11.26 o 
   6   3  24       47.96       95.94     17.76 o 
   7   3  24        0.69      -16.42     16.42 o 
 -12   4  24       19.39       20.29     17.46 o 
 -11   4  24        8.56        3.31     12.40 o 
 -10   4  24        4.49        7.74     11.19 o 
  -9   4  24       11.32       26.59     12.42 o 
  -8   4  24       39.78       45.52     13.51 o 
  -7   4  24        0.14       12.98     10.47 o 
  -6   4  24      205.86      135.03     28.03 o 
  -5   4  24      155.78      179.19     18.62 o 
  -4   4  24        0.03       13.40     14.25 o 
  -3   4  24        0.19      -11.61     11.61 o 
  -2   4  24        2.13       -0.75     10.47 o 
  -1   4  24       29.31       47.84     17.17 o 
   0   4  24      132.31      159.16     17.83 o 
   1   4  24        1.15       -1.38      8.02 o 
   2   4  24       10.72       15.64     10.30 o 
   3   4  24        6.57       18.27     11.20 o 
   4   4  24       42.25       41.08     16.14 o 
   5   4  24       39.22       28.77     12.54 o 
   6   4  24        6.03       -1.16     11.00 o 
 -11   5  24        4.63       -5.99     12.20 o 
 -10   5  24        7.27       16.29     12.83 o 
  -9   5  24        0.05        0.86      9.88 o 
  -8   5  24      138.83      125.88     25.19 o 
  -7   5  24       18.55        8.43     10.33 o 
  -6   5  24       47.76       48.41     19.44 o 
  -5   5  24       13.96       16.58     10.73 o 
  -4   5  24       44.06       67.54     14.19 o 
  -3   5  24       13.71       12.63     10.24 o 
  -2   5  24        2.42       -2.98      6.63 o 
  -1   5  24       31.80       19.84      9.91 o 
   0   5  24        0.35        2.36     13.68 o 
   1   5  24       27.95       14.44     13.78 o 
   2   5  24       39.37       18.40     15.57 o 
   3   5  24        0.24       -4.34     14.25 o 
   4   5  24       21.00       33.12     19.53 o 
   5   5  24        2.71       -1.23     14.15 o 
   6   5  24        6.13        1.23     28.26 o 
 -11   6  24        0.00       15.29     18.02 o 
 -10   6  24      128.24      125.21     20.34 o 
  -9   6  24       17.30       13.36     16.98 o 
  -8   6  24       12.36       12.65     17.60 o 
  -7   6  24        2.16       15.76     17.08 o 
  -6   6  24      103.54      101.72     25.85 o 
  -5   6  24       45.11       36.13     19.39 o 
  -4   6  24       60.00       47.48     13.70 o 
  -3   6  24       41.05       53.57     15.76 o 
  -2   6  24        0.77       -1.08      7.53 o 
  -1   6  24        1.32       10.34     13.73 o 
   0   6  24        2.50       -1.14      8.42 o 
   1   6  24       13.22        8.74      9.91 o 
   2   6  24        8.64       10.01      9.94 o 
   3   6  24       47.91       63.89     34.35 o 
   4   6  24       14.50       11.67     11.66 o 
   5   6  24        2.36        7.64     12.04 o 
 -10   7  24        0.78       27.27     18.12 o 
  -9   7  24       16.11       18.08     12.81 o 
  -8   7  24      392.21      442.03     30.26 o 
  -7   7  24       14.42       40.29     22.27 o 
  -6   7  24       12.50        1.70     17.17 o 
  -5   7  24        0.16       -9.78      9.78 o 
  -4   7  24       48.60       14.12     12.05 o 
  -3   7  24       10.35        7.30     15.52 o 
  -2   7  24       53.68       52.70     11.12 o 
  -1   7  24       46.12       77.49     15.62 o 
   0   7  24        0.93        8.57     10.22 o 
   1   7  24        3.69        9.37     18.78 o 
   2   7  24       12.80       30.50     12.68 o 
   3   7  24       21.24       21.21     12.87 o 
   4   7  24        0.23       10.15     11.98 o 
  -9   8  24       26.96       24.06     19.53 o 
  -8   8  24       35.46       34.54     23.50 o 
  -7   8  24        3.78      -14.63     17.17 o 
  -6   8  24       35.62       47.46     22.55 o 
  -5   8  24       47.56       39.34     15.01 o 
  -4   8  24       25.96       27.31     13.80 o 
  -3   8  24        6.56       10.86     12.07 o 
  -2   8  24       10.50       13.97     14.28 o 
  -1   8  24        1.15       10.12      9.33 o 
   0   8  24       21.28       21.66     11.77 o 
   1   8  24        2.13        5.13     10.64 o 
   2   8  24       15.58       12.45     11.42 o 
   3   8  24        0.11       12.17     16.04 o 
  -6   9  24       33.09      -18.40     18.78 o 
  -5   9  24       23.39        4.82     13.28 o 
  -4   9  24        0.15       -3.30     12.14 o 
  -3   9  24        3.94      -10.64     10.64 o 
  -2   9  24       25.82       32.38     11.66 o 
  -1   9  24       10.95        4.45      9.16 o 
   0   9  24        0.46       -9.99      9.99 o 
   1   9  24        8.27       -9.15     15.95 o 
  -4  10  24        8.04      -12.99     16.56 o 
  -3  10  24       10.25        4.44     10.84 o 
  -2  10  24        0.02       -0.87     10.24 o 
 -12   1  25        2.42       -3.73     12.33 o 
 -11   1  25        3.69       22.05     13.57 o 
 -10   1  25        3.54       20.35     12.65 o 
  -9   1  25        6.39        9.48     10.55 o 
  -8   1  25        0.01       17.59     14.24 o 
  -7   1  25        1.54        4.94     11.63 o 
  -6   1  25       24.88       24.61     12.17 o 
  -5   1  25       18.49       18.97     14.34 o 
  -4   1  25        4.14       -6.98     10.76 o 
  -3   1  25        7.32        4.38      7.79 o 
  -2   1  25       44.40       46.26     29.35 o 
  -1   1  25       38.09       29.07     10.55 o 
   0   1  25        0.30        0.93     10.38 o 
   1   1  25       30.24       16.49     10.04 o 
   2   1  25        7.35        7.69     21.94 o 
   3   1  25        6.69        3.28      8.61 o 
   4   1  25        1.02       11.92     10.53 o 
   5   1  25        0.38       -5.83      9.86 o 
   6   1  25        3.34        7.51     23.02 o 
 -12   2  25        0.34       25.43     14.52 o 
 -11   2  25        4.63        5.69     12.77 o 
 -10   2  25        6.15       -9.86     10.57 o 
  -9   2  25       33.49       50.85     14.10 o 
  -8   2  25       17.31        7.77     11.51 o 
  -7   2  25       17.65       11.67     10.13 o 
  -6   2  25       71.12       81.92     14.31 o 
  -5   2  25        3.16       -3.49     13.78 o 
  -4   2  25       73.34       52.03     12.52 o 
  -3   2  25       43.55       30.45     10.36 o 
  -2   2  25       34.63       38.14     11.11 o 
  -1   2  25       98.46      129.33     16.86 o 
   0   2  25      159.51      172.05     19.21 o 
   1   2  25       70.63       78.65     14.87 o 
   2   2  25       18.03       30.23     11.72 o 
   3   2  25        2.98        3.42      9.14 o 
   4   2  25       68.00       73.65     15.39 o 
   5   2  25       20.22       39.65     13.48 o 
   6   2  25        1.37       -9.84     11.46 o 
 -12   3  25       16.78       23.59     17.36 o 
 -11   3  25       20.85       28.24     13.91 o 
 -10   3  25       32.26       11.19     19.25 o 
  -9   3  25        1.84       23.10     13.16 o 
  -8   3  25        1.86       -1.00      9.77 o 
  -7   3  25       16.47        9.71     10.18 o 
  -6   3  25      125.21      119.84     26.99 o 
  -5   3  25       75.28       88.32     23.68 o 
  -4   3  25       66.75       42.41     12.29 o 
  -3   3  25       22.28       31.23     14.44 o 
  -2   3  25       53.35       72.25     21.80 o 
  -1   3  25        1.95       -5.64      6.88 o 
   0   3  25        0.05        1.69      8.51 o 
   1   3  25        0.00       -8.52      8.52 o 
   2   3  25       39.56       40.28     20.71 o 
   3   3  25        5.71        9.46     10.52 o 
   4   3  25       16.01        5.50     13.78 o 
   5   3  25        0.42       -3.74     10.78 o 
   6   3  25        1.32        0.09     17.93 o 
 -11   4  25       15.22       17.12     13.52 o 
 -10   4  25      117.21      120.66     19.67 o 
  -9   4  25        5.94        2.16     11.33 o 
  -8   4  25       10.43       11.11     11.42 o 
  -7   4  25        2.46        2.67     13.02 o 
  -6   4  25        0.00       -4.91     14.81 o 
  -5   4  25        1.88        6.47     10.06 o 
  -4   4  25       58.29       53.69     19.15 o 
  -2   4  25        3.05        4.62     13.96 o 
  -1   4  25       11.42       29.16     16.80 o 
   0   4  25       10.29       -8.11     12.83 o 
   1   4  25       63.72       85.93     14.80 o 
   2   4  25        0.18       10.75      9.10 o 
   3   4  25       38.10       40.43     12.96 o 
   4   4  25        6.56        9.11     11.16 o 
   5   4  25        0.00        3.05     10.84 o 
 -11   5  25       12.42       21.61     16.61 o 
 -10   5  25       10.42        5.07     13.16 o 
  -9   5  25       10.57       20.38     12.99 o 
  -8   5  25       24.23       30.96     12.97 o 
  -7   5  25       16.17       34.25     20.38 o 
  -6   5  25      134.64      138.15     28.97 o 
  -5   5  25       17.90       16.20     15.19 o 
  -4   5  25       39.17       27.58     16.51 o 
  -3   5  25       10.83       10.94     13.49 o 
  -2   5  25        9.21        2.07      8.55 o 
  -1   5  25        9.01       18.98      9.96 o 
   0   5  25        0.03       12.08     14.15 o 
   1   5  25        4.69        0.57     12.64 o 
   2   5  25        0.92       21.23     15.00 o 
   3   5  25        6.50        6.13     15.95 o 
   4   5  25        0.04      -15.29     15.29 o 
   5   5  25        1.08      -10.29     13.49 o 
 -10   6  25       96.01      138.48     21.24 o 
  -9   6  25        0.00        6.96     13.21 o 
  -8   6  25       49.27       70.17     16.09 o 
  -7   6  25       10.41       18.97     17.74 o 
  -6   6  25        0.19       13.59     16.98 o 
  -5   6  25        1.31        3.68     10.49 o 
  -4   6  25        0.32        3.39     10.41 o 
  -3   6  25       21.83       30.90     12.37 o 
  -2   6  25        1.29        0.28     15.00 o 
  -1   6  25       13.18       21.80     11.13 o 
   0   6  25       42.84       41.04     15.47 o 
   1   6  25        3.13        7.08      9.59 o 
   2   6  25       15.74       12.88     10.45 o 
   3   6  25        0.64        0.82     10.73 o 
   4   6  25       16.61       15.56     15.76 o 
  -9   7  25        0.24        3.98     17.31 o 
  -8   7  25       63.47       52.28     24.63 o 
  -7   7  25       50.36       44.25     21.23 o 
  -6   7  25        1.08       -7.83     15.47 o 
  -5   7  25        5.94       -7.47     11.47 o 
  -4   7  25        1.60      -10.63     10.63 o 
  -3   7  25        0.01        1.77     10.87 o 
  -2   7  25       15.26       23.41      9.59 o 
  -1   7  25       17.02       16.47     10.05 o 
   0   7  25        1.01        6.31     10.87 o 
   1   7  25        1.69       -0.37      9.99 o 
   2   7  25       50.82       48.10     14.31 o 
   3   7  25        2.15       -7.94     10.14 o 
  -7   8  25        4.08      -17.17     18.49 o 
  -6   8  25       68.12       94.27     29.25 o 
  -5   8  25       20.50       19.45     13.37 o 
  -4   8  25       19.69       23.42     12.81 o 
  -3   8  25        0.81        2.01     11.57 o 
  -2   8  25        4.39       14.52      9.58 o 
  -1   8  25        3.01       16.09     13.87 o 
   0   8  25       66.76       78.74     16.79 o 
   1   8  25       21.79       15.83     13.12 o 
   2   8  25       81.59       85.40     26.23 o 
  -6   9  25      107.72      111.91     34.35 o 
  -5   9  25       33.17       39.90     16.18 o 
  -4   9  25       24.34        0.82     21.80 o 
  -3   9  25        1.10       -8.82      8.82 o 
  -2   9  25        1.33       -7.76     11.60 o 
  -1   9  25        2.92      -10.20     14.34 o 
   0   9  25        0.78        1.04     15.57 o 
 -11   0  26        8.77       -9.34     25.95 o 
 -10   0  26       31.54       37.37     26.51 o 
  -9   0  26        0.26        1.51     20.76 o 
  -8   0  26       10.93        8.87     18.68 o 
  -7   0  26       77.85      106.91     27.08 o 
  -6   0  26        0.00       16.98     16.70 o 
  -4   0  26       10.60       10.85     13.59 o 
  -3   0  26       86.27       90.21     21.99 o 
  -2   0  26       71.24       47.65     17.93 o 
  -1   0  26        0.95       16.14     13.87 o 
   0   0  26      318.21      357.75     36.71 o 
   1   0  26       14.35       12.93     14.06 o 
   2   0  26      134.20      187.59     29.91 o 
   3   0  26        0.52      -12.55     13.49 o 
   4   0  26       44.62       55.48     21.42 o 
   5   0  26       81.17       91.15     24.82 o 
 -11   1  26       30.51       40.15     15.62 o 
 -10   1  26        0.59      -14.84     14.84 o 
  -9   1  26       36.79       28.22     28.97 o 
  -8   1  26        2.31      -10.90     12.99 o 
  -7   1  26       44.97       49.67     15.57 o 
  -6   1  26        0.09       -0.58     10.84 o 
  -5   1  26        0.00       -4.34     13.59 o 
  -4   1  26        3.94        9.72     14.25 o 
  -3   1  26       20.47       20.95     13.30 o 
  -2   1  26      199.10      210.90     40.01 o 
  -1   1  26       40.84       14.77     10.40 o 
   0   1  26        2.97       11.23      9.94 o 
   1   1  26        5.45       -1.45      8.85 o 
   2   1  26        3.17       15.93     18.49 o 
   3   1  26       36.19       27.84     11.63 o 
   4   1  26        1.53        8.58     10.64 o 
   5   1  26        1.67       -7.24      9.93 o 
 -11   2  26        2.90       21.61     13.57 o 
 -10   2  26        2.55       -4.47     10.60 o 
  -9   2  26       13.60       15.74     17.79 o 
  -8   2  26        1.38       14.33     12.83 o 
  -7   2  26       13.57       11.73     13.18 o 
  -6   2  26        0.08       -4.34     14.91 o 
  -5   2  26       36.53       34.48     15.85 o 
  -4   2  26        0.68       -2.64     11.79 o 
  -3   2  26        2.88       -4.07      9.06 o 
  -2   2  26       29.71       17.26     10.57 o 
  -1   2  26       10.77        8.60      9.93 o 
   0   2  26      157.21      190.01     20.76 o 
   1   2  26        1.13        2.54      9.91 o 
   2   2  26        0.00        4.41      9.81 o 
   3   2  26        0.43       -9.62      9.62 o 
   4   2  26       52.60       48.35     35.95 o 
   5   2  26        2.14       16.06     12.04 o 
 -11   3  26       11.18       20.66     13.43 o 
 -10   3  26        0.10       11.07     12.04 o 
  -9   3  26        7.18       20.68     12.95 o 
  -8   3  26        9.10       17.87     11.67 o 
  -7   3  26        0.92        9.34     16.23 o 
  -6   3  26       16.49       23.31     18.87 o 
  -5   3  26       26.76       45.48     19.34 o 
  -3   3  26       11.13        8.78      8.90 o 
  -2   3  26        3.47        6.25      8.66 o 
  -1   3  26       11.97       -7.86      8.74 o 
   0   3  26        0.24        7.34      9.35 o 
   1   3  26        7.71        0.37      9.46 o 
   2   3  26        0.80        4.42      9.59 o 
   3   3  26        9.17        2.42     10.02 o 
   4   3  26        1.94       15.47     14.06 o 
   5   3  26       29.29       48.14     15.70 o 
 -11   4  26        2.91       16.89     16.70 o 
 -10   4  26       15.56        9.63     18.82 o 
  -9   4  26        1.10       17.09     12.26 o 
  -8   4  26        0.07       -0.37     11.21 o 
  -7   4  26        8.89       -1.70     16.14 o 
  -6   4  26       54.03       81.72     24.06 o 
  -5   4  26        9.79       14.35     10.97 o 
  -4   4  26       11.71       21.99     17.17 o 
  -3   4  26        0.56       -0.47     10.95 o 
  -2   4  26        5.66       29.16     15.47 o 
  -1   4  26        6.57       -1.60     12.55 o 
   0   4  26        4.48       -5.76     12.17 o 
   1   4  26        4.71        0.57     13.40 o 
   2   4  26       16.61       24.60     11.74 o 
   3   4  26        0.83        0.45     10.29 o 
   4   4  26        7.50        3.78     12.01 o 
   5   4  26        1.28       29.91     20.10 o 
 -10   5  26       61.53       59.56     17.33 o 
  -9   5  26        0.44       10.31     12.67 o 
  -8   5  26       54.73       65.20     23.97 o 
  -7   5  26       63.25       55.48     23.97 o 
  -6   5  26       18.47       -3.96     16.61 o 
  -5   5  26        5.45       16.27     12.22 o 
  -4   5  26        0.38       13.70     10.56 o 
  -3   5  26        9.28        3.34     16.61 o 
  -2   5  26       55.36       74.84     14.48 o 
  -1   5  26       11.43       13.30      9.52 o 
   0   5  26        0.83        4.72     13.96 o 
   1   5  26        0.55       -8.78     12.64 o 
   2   5  26       48.68      135.12     28.78 o 
   3   5  26        5.85        1.89     16.04 o 
   4   5  26        3.61       21.51     18.31 o 
  -9   6  26        5.37        7.30     13.17 o 
  -8   6  26      130.97      158.81     34.16 o 
  -7   6  26       47.95       26.61     20.95 o 
  -6   6  26       50.92       75.30     25.10 o 
  -5   6  26        8.63        5.84     11.46 o 
  -4   6  26        0.13        8.47     10.59 o 
  -3   6  26       11.50       28.95      9.70 o 
  -2   6  26        1.84        2.72      8.98 o 
  -1   6  26        8.77       15.76     10.48 o 
   0   6  26      233.11      282.59     25.02 o 
   1   6  26       17.44       14.82     19.91 o 
   2   6  26        2.08       -1.90      9.88 o 
   3   6  26        0.08       13.64     18.07 o 
  -8   7  26       70.62       43.50     26.14 o 
  -7   7  26        9.28       22.08     21.42 o 
  -6   7  26        6.43       25.57     19.91 o 
  -5   7  26        5.00       13.59     12.70 o 
  -4   7  26        0.07        4.13     11.30 o 
  -3   7  26        0.23       -3.45      8.40 o 
  -2   7  26       54.68       61.73     14.91 o 
  -1   7  26       10.21       19.30     20.48 o 
   0   7  26        0.04       -0.77     10.77 o 
   1   7  26       15.15       21.07     16.42 o 
   2   7  26       48.42       70.96     22.46 o 
  -6   8  26        0.01       15.57     20.57 o 
  -5   8  26        0.49        2.07     13.22 o 
  -4   8  26        0.20       -6.62     12.86 o 
  -3   8  26        5.68        7.75     12.03 o 
  -2   8  26       16.65       11.92     11.46 o 
  -1   8  26        6.50       -4.10     15.76 o 
   0   8  26       85.14       89.97     17.44 o 
   1   8  26        0.36      -13.87     13.87 o 
 -11   1  27        4.82       -2.60     19.70 o 
 -10   1  27        0.03        8.78     17.72 o 
  -9   1  27        9.10        3.07     15.80 o 
  -8   1  27        0.32       -3.60     13.57 o 
  -7   1  27       20.47       23.58     13.35 o 
  -6   1  27        0.10      -10.76     14.63 o 
  -4   1  27       27.45       30.98     10.61 o 
  -3   1  27        3.54        5.28      9.44 o 
  -2   1  27        0.76        4.96      8.82 o 
  -1   1  27        0.64       -3.14      8.76 o 
   0   1  27        0.47        9.86      9.44 o 
   1   1  27       10.10        7.57     10.11 o 
   2   1  27       24.63       20.10     11.70 o 
   3   1  27       13.08        4.72     10.63 o 
   4   1  27        2.70        8.23     11.91 o 
   5   1  27        9.35        1.42     18.87 o 
 -11   2  27        4.07       17.29     14.35 o 
 -10   2  27       13.36       24.08     14.14 o 
  -9   2  27       12.72       26.58     13.06 o 
  -8   2  27        0.83       14.28     10.66 o 
  -7   2  27       50.01       50.39     22.93 o 
  -6   2  27        1.56       -5.47     15.19 o 
  -5   2  27       44.75       46.99     17.36 o 
  -4   2  27       30.33       33.31     16.42 o 
  -3   2  27       12.54       17.64      9.69 o 
  -2   2  27        7.37        2.62      9.19 o 
  -1   2  27        0.02        3.00     14.15 o 
   0   2  27      278.52      374.39     27.12 o 
   1   2  27       12.79        9.04     10.07 o 
   2   2  27        3.49        1.66     13.02 o 
   3   2  27        5.08       15.92     11.52 o 
   4   2  27       73.77       76.61     17.52 o 
 -10   3  27        1.59        0.36     12.37 o 
  -9   3  27        4.44        3.08     11.86 o 
  -8   3  27        5.06        5.38     11.83 o 
  -7   3  27        0.01       -6.70     16.80 o 
  -6   3  27       21.57        1.42     17.27 o 
  -5   3  27       27.19       15.66     18.31 o 
  -3   3  27       33.78       27.74     16.23 o 
  -2   3  27       17.64        7.49      9.46 o 
  -1   3  27       14.49       14.77     12.03 o 
   0   3  27        1.57        1.76     11.98 o 
   1   3  27       65.68       62.74     19.25 o 
   2   3  27       42.70       51.93     13.84 o 
   3   3  27        3.77        3.81     10.61 o 
   4   3  27        0.97        4.56     12.23 o 
 -10   4  27        3.31       -3.76     12.41 o 
  -9   4  27        5.99       -5.34     11.99 o 
  -8   4  27       30.42       22.65     19.53 o 
  -7   4  27       32.44       31.70     19.72 o 
  -6   4  27        0.02       -5.47     16.80 o 
  -5   4  27       13.31       12.08     10.93 o 
  -3   4  27       22.45        4.53     12.93 o 
  -2   4  27        2.14       12.74     13.59 o 
  -1   4  27        5.08        8.30     13.68 o 
   0   4  27        7.24        5.00     14.53 o 
   1   4  27        9.05        1.32     15.00 o 
   2   4  27       26.52       38.59     20.00 o 
   3   4  27        0.12        4.06     16.89 o 
   4   4  27        0.67       -8.11     15.76 o 
  -9   5  27       51.98       53.64     16.11 o 
  -8   5  27        0.01       -0.47     18.87 o 
  -7   5  27       23.01       18.12     19.63 o 
  -6   5  27       36.38       41.99     21.70 o 
  -5   5  27       32.76       26.69     15.71 o 
  -4   5  27        7.05        7.55     13.68 o 
  -3   5  27       49.53       63.86     15.22 o 
  -2   5  27       14.30       35.39     11.61 o 
  -1   5  27       14.85       38.90     12.06 o 
   0   5  27        1.20        8.87     14.53 o 
   1   5  27       21.91       31.61     19.72 o 
   2   5  27       10.30       19.06     17.93 o 
  -8   6  27      107.61      113.70     30.48 o 
  -7   6  27       42.27       53.97     24.34 o 
  -6   6  27        0.63      -16.51     16.51 o 
  -5   6  27       18.21        6.62     12.03 o 
  -4   6  27        0.19        2.54     11.74 o 
  -3   6  27        0.35       -1.33      8.78 o 
  -2   6  27       14.13        6.92      9.84 o 
  -1   6  27        0.66       -5.86      9.11 o 
   0   6  27        6.80        4.96     11.07 o 
   1   6  27        3.49        7.04     11.39 o 
   2   6  27        0.63       21.42     18.21 o 
  -7   7  27       37.70       53.03     24.44 o 
  -6   7  27        2.68        6.89     18.59 o 
  -5   7  27        4.44        0.68     12.98 o 
  -4   7  27       45.15       51.93     16.20 o 
  -3   7  27        4.47       -1.33     10.31 o 
  -2   7  27       26.86       30.56     12.49 o 
  -1   7  27       27.54       16.63     12.70 o 
   0   7  27        0.60        5.61     10.72 o 
  -4   8  27        2.69        3.26     13.81 o 
  -3   8  27        1.01        9.18     12.34 o 
  -2   8  27       78.87       50.01     23.50 o 
 -10   0  28        3.30        7.08     29.06 o 
  -9   0  28       13.46        7.27     23.12 o 
  -8   0  28       23.96       30.01     22.93 o 
  -7   0  28       13.45      -11.23     18.49 o 
  -4   0  28        0.06        1.42     12.27 o 
  -3   0  28       10.70       -3.87     12.55 o 
  -2   0  28      163.79      214.30     31.05 o 
  -1   0  28       40.01       35.01     17.27 o 
   0   0  28      278.54      382.09     39.63 o 
   1   0  28        4.90       -0.28     13.30 o 
   2   0  28        8.19      -10.76     10.76 o 
   3   0  28       26.21       24.06     17.74 o 
   4   0  28      301.27      366.52     42.18 o 
 -10   1  28        3.41       12.98     19.58 o 
  -9   1  28        4.86       23.04     18.41 o 
  -8   1  28       22.30       30.29     16.86 o 
  -7   1  28       19.30       16.51     18.68 o 
  -5   1  28       22.40        8.78     14.63 o 
  -4   1  28       14.45        5.25      9.29 o 
  -3   1  28        0.28       11.33      9.54 o 
  -2   1  28        5.86        2.38      8.67 o 
  -1   1  28        1.83       -3.24      8.84 o 
   0   1  28        0.13       -3.49      9.16 o 
   1   1  28       14.55        7.92     10.64 o 
   2   1  28      169.93      204.22     23.16 o 
   3   1  28        0.03       -3.86     20.38 o 
   4   1  28        3.32      -12.55     12.55 o 
 -10   2  28        0.27       -4.12     12.40 o 
  -9   2  28        5.45       11.52     20.62 o 
  -8   2  28        0.32       12.19     15.85 o 
  -7   2  28       19.55       12.27     18.87 o 
  -6   2  28        5.69       -3.87     15.66 o 
  -5   2  28        5.51       19.63     14.81 o 
  -4   2  28        8.62        5.67      9.76 o 
  -3   2  28        1.94        4.40      9.24 o 
  -2   2  28        1.25        8.10      9.83 o 
  -1   2  28        5.99        9.91     10.35 o 
   0   2  28       89.22      108.29     17.71 o 
   1   2  28       13.70       26.01     12.04 o 
   2   2  28       22.33       17.19     12.30 o 
   3   2  28        0.19       -1.98     10.74 o 
 -10   3  28        0.84       10.05     18.92 o 
  -9   3  28        0.00       16.73     13.79 o 
  -8   3  28       13.74       45.95     22.74 o 
  -7   3  28        6.86       17.08     18.78 o 
  -6   3  28        0.14        7.08     16.89 o 
  -4   3  28        1.30       10.00     15.66 o 
  -3   3  28       23.70       33.31     16.89 o 
  -2   3  28        1.34      -10.10     10.10 o 
  -1   3  28        0.24        0.99      9.41 o 
   0   3  28        0.04       14.44     14.67 o 
   1   3  28        2.30        4.73     10.34 o 
   2   3  28      111.62      155.51     21.05 o 
   3   3  28       14.50       32.83     13.67 o 
  -9   4  28       53.20       96.34     31.42 o 
  -8   4  28        0.78       26.33     20.76 o 
  -7   4  28        2.27        5.47     17.08 o 
  -6   4  28       55.81       74.92     23.87 o 
  -5   4  28       39.20       59.82     19.72 o 
  -4   4  28       38.97       48.78     18.31 o 
  -3   4  28        1.98        2.55     14.06 o 
  -2   4  28        9.86       15.95     15.85 o 
  -1   4  28        3.40        0.85     13.40 o 
   0   4  28       23.71       42.93     20.38 o 
   1   4  28       10.30       17.17     18.31 o 
   2   4  28       34.96       18.78     18.31 o 
  -8   5  28       39.88       45.67     26.70 o 
  -7   5  28       60.03       63.41     24.91 o 
  -6   5  28        0.05        2.08     18.49 o 
  -5   5  28       20.43       17.98     12.44 o 
  -4   5  28       31.00       28.12     17.08 o 
  -3   5  28        0.35       -0.27      9.40 o 
  -2   5  28       41.69       54.58     14.41 o 
  -1   5  28        0.54       16.61     11.41 o 
   0   5  28        0.08       14.67     11.05 o 
   1   5  28        0.88       18.02     18.40 o 
  -7   6  28       56.27       44.44     24.72 o 
  -6   6  28       27.45        8.02     19.44 o 
  -5   6  28        0.20        8.98     13.27 o 
  -4   6  28       13.54       20.76     17.83 o 
  -3   6  28       35.68       41.99     14.15 o 
  -2   6  28        1.32        2.83     10.37 o 
  -1   6  28        3.26        8.34     10.52 o 
   0   6  28        7.04       33.05     14.77 o 
  -5   7  28       19.05       30.57     22.36 o 
  -4   7  28        0.02       -9.34     15.76 o 
  -3   7  28        7.24        8.96     17.64 o 
  -2   7  28       43.58       43.97     20.95 o 
  -9   1  29        6.08       13.42     19.04 o 
  -8   1  29       10.99       31.89     23.59 o 
  -5   1  29        0.72        7.83     15.29 o 
  -4   1  29        0.01        0.37      8.41 o 
  -3   1  29        4.16       15.09     10.75 o 
  -2   1  29       26.02       50.69     13.94 o 
  -1   1  29        3.30      -12.97     12.97 o 
   0   1  29        0.34        4.35     10.95 o 
   1   1  29        0.08       -1.71      9.97 o 
   2   1  29        5.86       10.77     11.51 o 
   3   1  29        0.23       -3.77     16.89 o 
  -9   2  29       17.08       42.64     21.62 o 
  -8   2  29       20.25       34.25     23.12 o 
  -7   2  29        0.27       31.99     20.48 o 
  -4   2  29       29.45       34.29     12.20 o 
  -3   2  29        3.75        0.16     16.28 o 
  -2   2  29        2.38       11.80     10.84 o 
  -1   2  29       22.14       12.73     14.77 o 
   0   2  29        3.53        4.20      9.44 o 
   1   2  29        0.07        0.66     10.60 o 
   2   2  29      101.90      116.55     19.88 o 
  -9   3  29       12.59       47.65     26.61 o 
  -8   3  29       16.13       41.61     24.25 o 
  -7   3  29        0.03      -12.83     19.06 o 
  -4   3  29        9.10        1.89     14.06 o 
  -3   3  29        2.16        8.21     12.64 o 
  -2   3  29       80.30       81.81     23.87 o 
  -1   3  29       46.56       32.93     18.78 o 
   0   3  29        3.44        7.11     14.44 o 
   1   3  29        3.64       -3.20     10.64 o 
   2   3  29       40.48       31.52     18.68 o 
  -8   4  29        7.50      -15.66     15.66 o 
  -7   4  29        8.59        9.25     20.38 o 
  -6   4  29        1.39       13.30     20.10 o 
  -4   4  29        5.45       20.57     12.08 o 
  -3   4  29       10.90        9.44     16.51 o 
  -2   4  29        3.77       -1.13     16.14 o 
  -1   4  29       87.42       86.43     24.63 o 
   0   4  29      244.35      306.02     40.77 o 
  -7   5  29        0.07       21.80     20.10 o 
  -6   5  29       18.83       32.08     21.51 o 
  -4   5  29        0.28      -10.18     10.18 o 
  -3   5  29       17.29       22.85     19.53 o 
  -2   5  29       42.78       64.73     15.81 o 
  -1   5  29       11.17       18.89     11.85 o 
  -4   6  29        3.64       -3.11     16.89 o 
  -3   6  29       16.78       10.66     15.95 o 
  -2   6  29        0.00        8.68     17.27 o 
  -5   0  30      138.15      185.14     32.08 o 
  -4   0  30       81.31      111.16     26.89 o 
  -3   0  30       10.24       18.87     16.42 o 
  -2   0  30        5.06       12.83     15.00 o 
  -1   0  30        2.36        3.77     13.59 o 
   0   0  30        0.77        1.32     14.72 o 
   1   0  30        8.70      -12.93     12.93 o 
  -8   1  30       92.07      147.01     35.67 o 
  -6   1  30        2.88        7.55     15.19 o 
  -5   1  30       17.67       29.52     12.20 o 
  -4   1  30       30.85       27.63     12.17 o 
  -3   1  30        7.79       23.82     11.38 o 
  -2   1  30      137.38      167.42     20.88 o 
  -1   1  30        3.26        8.18     10.79 o 
   0   1  30        5.07       10.32     10.65 o 
   1   1  30        0.46       -6.40      9.54 o 
  -8   2  30       10.29       23.31     23.31 o 
  -5   2  30       18.18        5.76     16.89 o 
  -4   2  30       47.92       47.09     18.31 o 
  -3   2  30        0.00       -0.35     10.63 o 
  -2   2  30       44.70       45.04     14.10 o 
  -1   2  30       10.25        5.94      9.95 o 
   0   2  30      212.28      221.85     47.75 o 
   1   2  30        0.28       -8.88     10.49 o 
  -4   3  30        5.68       17.08     16.51 o 
  -3   3  30       19.27        5.10     16.70 o 
  -2   3  30      145.96      172.78     32.46 o 
  -1   3  30        5.86       10.10     15.66 o 
   0   3  30        0.45       -3.40     13.68 o 
  -4   4  30        3.50       18.18     11.91 o 
  -3   4  30       20.42       41.23     20.48 o 
  -2   4  30       45.73       80.11     24.16 o 
  -4   5  30       20.53       27.36     19.63 o 
  -3   5  30       15.95       39.35     19.25 o 
  -6   1  31        0.55       -8.87     16.89 o 
  -5   1  31       12.19       19.98     12.97 o 
  -4   1  31        9.25        9.25     11.43 o 
  -3   1  31        4.55       13.83     10.87 o 
  -2   1  31       13.48       20.90     12.69 o 
  -1   1  31        3.94        4.76     11.21 o 
   0   1  31        0.09      -10.66     14.25 o 
  -5   2  31       28.92       19.91     19.15 o 
  -4   2  31       92.71       41.71     20.66 o 
  -3   2  31        4.36        3.49     17.17 o 
  -2   2  31       64.72       67.96     34.63 o 
  -1   2  31       30.85       48.03     20.38 o 
  -5   3  31        0.01       27.65     17.55 o 
  -4   3  31        0.03        1.42     14.34 o 
                                                 
